# Supplementary material for: Epidemiology and disease burden of tuberculosis in south of Tunisia over a 22-year period: Current trends and future projections
Source: PLoS One. 2019 Jul 24;14(7):e0212853. doi: 10.1371/journal.pone.0212853 (PMC6656341; doi:10.1371/journal.pone.0212853)
Supplement: S1 File — (CSV) [file pone.0212853.s001.csv]

Number	Year	age	Age_groups	Age_sup_equal_60	Age_15_59	Gender	Residence	Pulmonary_TB	EPTB	Lymph_node	bone_joint	cutaneous	Urogenital	Neuromeningeal	Pleural	Abdominal	Other_forms	Multifocal	Fixed_drugs_combination	Relapse	Treatment_failure	Deaths
1	2015	26	2	0	1	0	0	0	1	1	0	0	0	0	0	0		0	1	0	0	0
2	2010	16	2	0	1	1	0	0	1	1	0	0	0	0	0	0		0	0	0	0	0
3	2004	32	2	0	1	0	1	0	1	1	0	0	0	0	0	0		0	0	0	0	0
4	2009	24	2	0	1	0	1	0	1	1	0	0	0	0	0	0		0	0	0	0	0
5	2016	16	2	0	1	0	1	0	1	0	0	0	0	0	0	0	pharyngée	0	1	0	0	0
6	2012	30	2	0	1	0	1	0	1	1	0	0	0	0	0	0		0	0	0	0	0
7	2011	43	2	0	1	1	0	0	1	1	0	0	0	0	0	0		0	1	0	0	0
8	2000	43	2	0	1	0	1	0	1	0	0	1	0	0	0	0		0	0	0	0	0
9	1996	54	2	0	1	0	1	0	1	1	0	0	0	0	0	0		0	0	0	0	0
10	2013	59	2	0	1	0	1	0	1	1	0	0	0	0	0	0		0	1	0	0	0
11	2006	73	3	1	0	0	0	0	1	1	0	0	0	0	0	0		0	0	0	0	0
12	2001	62	3	1	0	0	0	0	1	0	0	0	1	0	0	0		0	0	0	0	0
13	2005	65	3	1	0	0	1	0	1	1	0	0	0	0	0	0		0	1	0	0	0
14	2008	72	3	1	0	0	1	0	1	0	0	0	0	0	0	1		0	0	0	0	0
15	2002	23	2	0	1	1	1	1	0	0	0	0	0	0	0	0		0	0	0	0	0
16	2003	25	2	0	1	0	1	1	0	0	0	0	0	0	0	0		0	0	0	0	0
17	2007	37	2	0	1	1	1	1	0	0	0	0	0	0	0	0		0	0	0	0	0
18	1995	24	2	0	1	0	1	1	0	0	0	0	0	0	0	0		0	0	0	0	0
19	1997	52	2	0	1	1	1	1	0	0	0	0	0	0	0	0		0	0	0	0	0
20	1998	66	3	1	0	1	0	1	0	0	0	0	0	0	0	0		0	0	0	0	0
21	2014	84	3	1	0	0	1	1	0	0	0	0	0	0	0	0		0	1	0	0	0
22	1999	14	1	0	0	1	0	0	1	1	0	0	0	0	0	0		0	0	0	0	0
23	2002	21	2	0	1	0	0	0	1	1	0	0	0	0	0	0		0	0	0	0	0
24	2003	39	2	0	1	0	0	0	1	1	0	0	0	0	0	0		0	0	0	0	0
25	1999	32	2	0	1	0	0	0	1	0	0	0	0	0	0	1		0	0	0	0	0
26	2001	23	2	0	1	0	1	0	1	1	0	0	0	0	0	0		0	0	0	0	0
27	1997	56	2	0	1	1	0	0	1	0	0	0	1	0	0	0		0	0	0	0	0
28	2009	48	2	0	1	0	0	0	1	1	0	0	0	0	0	0		0	0	0	0	0
29	2015	41	2	0	1	1	1	0	1	0	0	0	0	0	1	0		0	1	0	0	0
30	2010	53	2	0	1	1	1	0	1	0	0	0	0	0	0	0	parotidienne	0	0	0	0	0
31	2004	50	2	0	1	1	1	0	1	0	0	0	0	0	0	0	TBC laryngée	1	0	0	0	0
32	1998	54	2	0	1	1	1	0	1	0	0	0	1	0	0	0		0	0	0	0	0
33	2014	33	2	0	1	0	0	1	0	0	0	0	0	0	0	0		0	1	0	0	0
34	2016	39	2	0	1	0	1	1	0	0	0	0	0	0	0	0		0	1	0	0	0
35	1995	39	2	0	1	1	1	1	0	0	0	0	0	0	0	0		0	0	0	0	0
36	2007	29	2	0	1	0	1	1	0	0	0	0	0	0	0	0		0	0	0	0	0
37	2013	43	2	0	1	0	0	1	0	0	0	0	0	0	0	0		0	1	0	0	0
38	2005	58	2	0	1	1	0	1	0	0	0	0	0	0	0	0		0	1	0	0	0
39	2006	57	2	0	1	1	1	1	0	0	0	0	0	0	0	0		0	0	0	0	0
40	1996	56	2	0	1	1	1	1	0	0	0	0	0	0	0	0		0	0	0	0	0
41	2012	45	2	0	1	1	1	1	0	0	0	0	0	0	0	0		0	1	0	0	0
42	2011	46	2	0	1	1	1	1	0	0	0	0	0	0	0	0		0	1	0	0	0
43	2000	63	3	1	0	0	1	1	0	0	0	0	0	0	0	0		0	0	0	0	0
44	2008	7	1	0	0	0	0	0	1	1	0	0	0	0	0	0		0	0	0	0	0
45	1996	31	2	0	1	0	0	0	1	0	0	0	0	0	1	0		0	0	0	0	0
46	2009	21	2	0	1	1	0	0	1	1	0	0	0	0	0	0		0	0	0	0	0
47	1995	17	2	0	1	0	1	0	1	0	0	0	0	0	0	1		0	0	0	0	0
48	2007	29	2	0	1	1	1	0	1	0	0	0	0	1	0	0		0	0	0	0	0
49	2016	58	2	0	1	0	0	0	1	1	0	0	0	0	0	0		0	1	0	0	0
50	2012	54	2	0	1	0	0	0	1	1	0	0	0	0	0	0		0	1	0	0	0
51	2010	54	2	0	1	1	1	0	1	0	0	0	0	0	0	0	parotidienne	0	0	0	0	0
52	2002	58	2	0	1	0	1	0	1	0	0	0	1	0	0	0		0	0	0	0	0
53	1999	36	2	0	1	1	0	1	0	0	0	0	0	0	0	0		0	0	0	0	0
54	2001	38	2	0	1	1	1	1	0	0	0	0	0	0	0	0		0	0	0	0	0
55	2013	26	2	0	1	1	1	1	0	0	0	0	0	0	0	0		0	1	0	0	0
56	2000	44	2	0	1	1	0	1	0	0	0	0	0	0	0	0		0	0	0	0	0
57	1997	44	2	0	1	1	1	1	0	0	0	0	0	0	0	0		0	0	0	0	0
58	2014	59	2	0	1	0	1	1	0	0	0	0	0	0	0	0		0	1	0	0	0
59	2003	52	2	0	1	0	1	1	0	0	0	0	0	0	0	0		0	0	0	0	0
60	2005	54	2	0	1	1	1	1	0	0	0	0	0	0	0	0		0	1	0	0	0
61	2008	51	2	0	1	1	1	1	0	0	0	0	0	0	0	0		0	0	0	0	0
62	1998	55	2	0	1	1	1	1	0	0	0	0	0	0	0	0		0	0	0	0	0
63	2011	79	3	1	0	0	0	1	0	0	0	0	0	0	0	0		0	1	0	0	0
64	2004	62	3	1	0	1	1	1	0	0	0	0	0	0	0	0		0	0	0	0	0
65	2015	11	1	0	0	1	1	0	1	1	0	0	0	0	0	0		0	1	0	0	0
66	2006	13	1	0	0	1	1	0	1	0	1	0	0	0	0	0		0	0	0	0	0
67	1999	32	2	0	1	0	0	0	1	0	1	0	0	0	0	0		0	0	1	0	0
68	2001	28	2	0	1	0	1	0	1	1	0	0	0	0	0	0		0	0	0	0	0
69	2007	26	2	0	1	1	1	0	1	0	0	0	0	0	1	0		0	0	0	0	0
70	2010	33	2	0	1	0	1	0	1	1	0	0	0	0	0	0		0	0	0	0	0
71	1996	50	2	0	1	1	0	0	1	0	0	0	0	0	1	0		1	0	0	0	0
72	2015	51	2	0	1	0	0	0	1	0	1	0	0	0	0	0		0	1	0	0	0
73	2004	49	2	0	1	0	1	0	1	1	0	0	0	0	0	0		0	0	0	0	0
74	2008	44	2	0	1	0	1	0	1	1	0	0	0	0	0	0		0	0	0	0	0
75	1995	40	2	0	1	0	1	0	1	0	0	0	1	0	0	0		0	0	0	0	0
76	2016	43	2	0	1	0	1	0	1	0	0	0	0	0	0	1		0	0	0	0	0
77	1997	69	3	1	0	1	0	0	1	0	1	0	0	0	0	0		0	0	0	0	0
78	2003	66	3	1	0	0	0	0	1	0	0	0	0	0	0	1		0	0	0	0	0
79	1998	65	3	1	0	0	0	0	1	1	0	0	0	0	0	0		0	0	0	0	0
80	2000	29	2	0	1	1	0	1	0	0	0	0	0	0	0	0		0	0	0	0	0
81	2002	24	2	0	1	1	1	1	0	0	0	0	0	0	0	0		0	0	0	0	0
82	2005	32	2	0	1	1	1	1	0	0	0	0	0	0	0	0		0	1	0	0	0
83	2011	52	2	0	1	1	1	1	0	0	0	0	0	0	0	0		0	1	0	0	0
84	2006	52	2	0	1	1	1	1	0	0	0	0	0	0	0	0		0	0	0	0	0
85	2009	1	1	0	0	1	0	0	1	1	0	0	0	0	0	0		0	0	0	0	0
86	2013	9	1	0	0	1	0	0	1	1	0	0	0	0	0	0		0	1	0	0	0
87	2012	14	1	0	0	1	0	0	1	1	0	0	0	0	0	0		0	0	0	0	0
88	2014	8	1	0	0	0	1	0	1	1	0	0	0	0	0	0		0	0	0	0	0
89	2000	33	2	0	1	1	0	0	1	0	0	0	0	0	1	0		0	0	0	0	0
90	2011	35	2	0	1	0	0	0	1	0	0	0	0	0	0	1		0	1	0	0	0
91	2007	16	2	0	1	0	1	0	1	0	0	0	0	1	0	0		0	0	0	0	0
92	1998	48	2	0	1	1	0	0	1	0	1	0	0	0	0	0		0	0	0	0	0
93	2014	53	2	0	1	0	0	0	1	1	0	0	0	0	0	0		0	1	0	0	0
94	2003	43	2	0	1	1	0	0	1	1	0	0	0	0	0	0		0	0	0	0	0
95	2009	59	2	0	1	0	0	0	1	1	0	0	0	0	0	0		0	0	0	0	0
96	2008	44	2	0	1	1	1	0	1	0	0	0	0	0	0	1		0	0	0	0	0
97	2015	79	3	1	0	1	0	0	1	0	0	0	1	0	0	0		0	1	0	0	0
98	2004	75	3	1	0	0	0	0	1	1	0	0	0	0	0	0		0	0	0	0	0
99	1996	67	3	1	0	1	1	0	1	0	0	0	1	0	0	0		0	0	0	0	0
100	1995	65	3	1	0	0	1	0	1	0	0	0	0	0	0	1		0	0	0	0	0
101	2016	34	2	0	1	1	0	1	0	0	0	0	0	0	0	0		0	0	0	0	0
102	2002	20	2	0	1	1	1	1	0	0	0	0	0	0	0	0		0	0	0	0	0
103	2013	31	2	0	1	1	1	1	0	0	0	0	0	0	0	0		0	0	0	0	0
104	2010	24	2	0	1	1	1	1	0	0	0	0	0	0	0	0		0	0	0	0	0
105	1997	35	2	0	1	0	1	1	0	0	0	0	0	0	0	0		0	0	0	0	0
106	2012	40	2	0	1	0	0	1	0	0	0	0	0	0	0	0		0	0	0	0	0
107	2006	51	2	0	1	1	1	1	0	0	0	0	0	0	0	0		0	0	0	0	0
108	2005	48	2	0	1	1	1	1	0	0	0	0	0	0	0	0		0	1	0	0	0
109	2001	64	3	1	0	1	0	1	0	0	0	0	0	0	0	0		0	0	0	0	0
110	1999	68	3	1	0	0	1	1	0	0	0	0	0	0	0	0		0	0	0	0	0
111	2008	28	2	0	1	0	0	0	1	0	0	0	0	0	1	0		0	0	0	0	0
112	1998	23	2	0	1	1	0	0	1	0	0	0	0	0	1	0		0	0	0	0	0
113	1996	37	2	0	1	1	0	0	1	0	0	0	0	0	0	1		0	0	0	0	0
114	2001	36	2	0	1	0	0	0	1	0	0	0	0	1	0	0		0	0	0	0	0
115	1997	34	2	0	1	1	1	0	1	0	0	0	0	0	1	0		0	0	0	0	0
116	1995	22	2	0	1	0	1	0	1	0	1	0	0	0	0	0		0	0	0	0	0
117	2014	21	2	0	1	0	1	0	1	1	0	0	0	0	0	0		0	1	0	0	0
118	1999	49	2	0	1	1	0	0	1	0	0	0	0	0	1	0		1	0	0	0	0
119	2005	49	2	0	1	1	0	0	1	0	0	0	0	0	0	0	pericardite	0	1	0	0	0
120	2015	42	2	0	1	0	0	0	1	0	0	0	1	0	0	0		0	1	0	0	0
121	2006	54	2	0	1	0	0	0	1	0	1	0	0	0	0	0		0	0	0	0	0
122	2012	45	2	0	1	1	1	0	1	0	0	0	0	0	1	0		0	0	0	0	0
123	2007	56	2	0	1	1	1	0	1	0	0	0	0	0	1	0		0	0	0	0	0
124	2002	55	2	0	1	1	1	0	1	0	0	0	1	0	0	0		0	0	0	0	0
125	2009	58	2	0	1	1	1	0	1	1	0	0	0	0	0	0		0	0	0	0	0
126	2010	74	3	1	0	0	1	0	1	1	0	0	0	0	0	0		0	0	0	0	0
127	2000	71	3	1	0	1	1	0	1	0	0	0	0	0	0	0	tuberculose laryngée	0	0	0	0	0
128	2016	23	2	0	1	1	0	1	0	0	0	0	0	0	0	0		0	1	0	0	0
129	2011	23	2	0	1	0	0	1	0	0	0	0	0	0	0	0		0	1	0	0	0
130	2013	27	2	0	1	0	1	1	0	0	0	0	0	0	0	0		0	1	0	0	0
131	2003	23	2	0	1	0	1	1	0	0	0	0	0	0	0	0		0	0	0	0	0
132	2004	54	2	0	1	1	1	1	0	0	0	0	0	0	0	0		0	0	0	0	0
133	2002	20	2	0	1	0	0	0	1	1	0	0	0	0	0	0		0	0	0	0	0
134	2006	26	2	0	1	1	0	0	1	1	0	0	0	0	0	0		0	0	0	0	0
135	1998	18	2	0	1	0	0	0	1	0	0	1	0	0	0	0		0	0	0	0	0
136	2008	28	2	0	1	1	0	0	1	0	0	0	0	0	0	0	TBK mediastinal	0	0	0	0	0
137	2013	33	2	0	1	1	1	0	1	1	0	0	0	0	0	0		0	1	0	0	0
138	2007	21	2	0	1	1	1	0	1	0	0	0	0	0	0	1		0	0	0	0	0
139	2005	35	2	0	1	0	1	0	1	0	0	0	0	0	0	1		0	1	0	0	0
140	2011	43	2	0	1	1	0	0	1	1	0	0	0	0	0	0		0	1	0	0	0
141	2012	42	2	0	1	0	0	0	1	1	0	0	0	0	0	0		0	0	0	0	0
142	2010	79	3	1	0	0	0	0	1	1	0	0	0	0	0	0		0	0	0	0	0
143	2015	81	3	1	0	1	1	0	1	1	0	0	0	0	0	0		0	1	0	0	0
144	2001	19	2	0	1	0	0	1	0	0	0	0	0	0	0	0		0	0	0	0	0
145	2004	25	2	0	1	1	1	1	0	0	0	0	0	0	0	0		0	0	0	0	0
146	1997	31	2	0	1	1	1	1	0	0	0	0	0	0	0	0		0	0	0	0	1
147	2014	30	2	0	1	1	1	1	0	0	0	0	0	0	0	0		0	1	0	0	0
148	2009	33	2	0	1	1	1	1	0	0	0	0	0	0	0	0		0	0	0	0	0
149	2000	44	2	0	1	1	0	1	0	0	0	0	0	0	0	0		0	0	0	0	0
150	2003	45	2	0	1	1	1	1	0	0	0	0	0	0	0	0		0	0	0	0	1
151	1995	55	2	0	1	1	1	1	0	0	0	0	0	0	0	0		0	0	0	0	0
152	1996	69	3	1	0	1	0	1	0	0	0	0	0	0	0	0		0	0	0	0	0
153	1999	62	3	1	0	0	1	1	0	0	0	0	0	0	0	0		0	0	0	0	0
154	2016	4	1	0	0	0	0	0	1	1	0	0	0	0	0	0		0	1	0	0	0
155	1997	39	2	0	1	1	0	0	1	0	1	0	0	0	0	0		0	0	0	0	0
156	2001	30	2	0	1	1	1	0	1	0	1	0	0	0	0	0		0	0	0	0	0
157	2005	23	2	0	1	1	1	0	1	0	0	0	0	0	1	0		1	1	0	0	0
158	2013	17	2	0	1	0	1	0	1	0	0	0	0	0	0	1		0	1	0	0	0
159	2016	37	2	0	1	1	1	0	1	1	0	0	0	0	0	0		0	1	0	0	0
160	2010	32	2	0	1	0	1	0	1	0	0	0	0	1	0	0		0	0	0	0	0
161	2009	30	2	0	1	1	1	0	1	0	0	0	1	0	0	0		0	0	0	0	0
162	2012	36	2	0	1	0	1	0	1	0	0	0	0	0	0	0	mastite tuberculeuse	0	0	0	0	0
163	1999	49	2	0	1	0	1	0	1	1	0	0	0	0	0	0		0	0	0	0	0
164	2002	46	2	0	1	1	1	0	1	0	0	1	0	0	0	0		0	0	0	0	0
165	2006	42	2	0	1	1	1	0	1	1	0	0	0	0	0	0		0	0	0	0	0
166	2015	62	3	1	0	0	1	0	1	0	0	0	0	0	0	0	mammaire	0	1	0	0	0
167	1998	63	3	1	0	0	1	0	1	0	0	0	0	1	0	0		1	0	0	0	0
168	2003	22	2	0	1	1	0	1	0	0	0	0	0	0	0	0		0	0	0	0	0
169	1995	24	2	0	1	1	0	1	0	0	0	0	0	0	0	0		0	0	0	0	0
170	2000	29	2	0	1	1	0	1	0	0	0	0	0	0	0	0		0	0	0	0	0
171	2007	19	2	0	1	0	0	1	0	0	0	0	0	0	0	0		0	0	0	0	0
172	1996	35	2	0	1	1	1	1	0	0	0	0	0	0	0	0		0	0	0	0	0
173	2008	33	2	0	1	1	1	1	0	0	0	0	0	0	0	0		0	0	0	0	0
174	2014	86	3	1	0	0	1	1	0	0	0	0	0	0	0	0		0	1	0	0	0
175	2011	77	3	1	0	0	1	1	0	0	0	0	0	0	0	0		0	1	0	0	0
176	2004	3	1	0	0	1	1	0	1	1	0	0	0	0	0	0		0	0	0	0	0
177	2009	37	2	0	1	1	0	0	1	1	0	0	0	0	0	0		0	0	0	0	0
178	2006	28	2	0	1	0	1	0	1	1	0	0	0	0	0	0		0	0	0	0	0
179	2002	28	2	0	1	0	1	0	1	1	0	0	0	0	0	0		0	0	0	0	0
180	2005	16	2	0	1	1	1	0	1	0	1	0	0	0	0	0		0	1	0	0	0
181	2013	57	2	0	1	1	0	0	1	1	0	0	0	0	0	0		0	1	0	0	0
182	1999	47	2	0	1	0	0	0	1	0	1	0	0	0	0	0		0	0	1	0	0
183	1995	57	2	0	1	1	1	0	1	0	0	0	0	0	1	0		0	0	0	0	0
184	2003	40	2	0	1	0	1	0	1	0	0	0	1	0	0	0		0	0	0	0	0
185	1996	60	3	1	0	0	0	0	1	1	0	0	0	0	0	0		0	0	0	0	0
186	1997	65	3	1	0	0	0	0	1	1	0	0	0	0	0	0		0	0	0	0	0
187	2001	60	3	1	0	0	1	0	1	1	0	0	0	0	0	0		0	0	0	0	0
188	2004	67	3	1	0	0	1	0	1	1	0	0	0	0	0	0		0	0	0	0	0
189	2014	26	2	0	1	1	0	1	0	0	0	0	0	0	0	0		0	1	0	0	0
190	2008	19	2	0	1	1	0	1	0	0	0	0	0	0	0	0		0	0	0	0	0
191	2012	26	2	0	1	1	1	1	0	0	0	0	0	0	0	0		0	1	0	0	0
192	2015	45	2	0	1	1	0	1	0	0	0	0	0	0	0	0		0	1	0	0	0
193	2007	52	2	0	1	1	1	1	0	0	0	0	0	0	0	0		0	0	0	0	0
194	2010	74	3	1	0	1	1	1	0	0	0	0	0	0	0	0		0	0	0	0	0
195	2016	12	1	0	0	1	1	0	1	1	0	0	0	0	0	0		0	0	0	0	0
196	1998	12	1	0	0	1	1	0	1	1	0	0	0	0	0	0		0	0	0	0	0
197	2000	1	1	0	0	1	1	0	1	0	1	0	0	0	0	0		0	0	0	0	0
198	2011	12	1	0	0	0	1	1	0	0	0	0	0	0	0	0		0	1	0	0	0
199	2006	21	2	0	1	0	0	0	1	0	0	0	0	0	1	0		0	0	0	0	0
200	1996	36	2	0	1	1	1	0	1	1	0	0	0	0	0	0		0	0	0	0	0
201	2008	30	2	0	1	0	1	0	1	0	0	0	0	1	0	0		0	0	0	0	0
202	1995	43	2	0	1	0	1	0	1	0	1	0	0	0	0	0		0	0	0	0	0
203	2004	43	2	0	1	1	1	0	1	1	0	0	0	0	0	0		0	0	0	0	0
204	2007	49	2	0	1	0	1	0	1	1	0	0	0	0	0	0		0	0	0	0	0
205	1999	55	2	0	1	1	1	0	1	0	0	0	1	0	0	0		0	0	0	0	0
206	2013	52	2	0	1	0	1	0	1	0	0	0	1	0	0	0		0	0	0	0	0
207	2005	58	2	0	1	1	1	0	1	0	0	0	0	0	1	0		1	1	0	0	0
208	2001	78	3	1	0	1	1	0	1	0	0	0	1	0	0	0		0	0	0	0	0
209	2015	60	3	1	0	1	1	0	1	0	0	0	0	0	0	0	uvéite tuberculeuse	0	0	0	0	0
210	2002	22	2	0	1	1	0	1	0	0	0	0	0	0	0	0		0	0	0	0	0
211	1997	20	2	0	1	1	0	1	0	0	0	0	0	0	0	0		0	0	0	0	0
212	2012	59	2	0	1	1	0	1	0	0	0	0	0	0	0	0		0	0	0	0	0
213	2000	47	2	0	1	1	0	1	0	0	0	0	0	0	0	0		0	0	0	0	0
214	2009	57	2	0	1	1	1	1	0	0	0	0	0	0	0	0		0	0	0	0	0
215	2003	43	2	0	1	0	1	1	0	0	0	0	0	0	0	0		0	0	0	0	0
216	1998	53	2	0	1	1	1	1	0	0	0	0	0	0	0	0		0	0	0	0	0
217	2014	66	3	1	0	1	0	1	0	0	0	0	0	0	0	0		0	1	0	0	0
218	2011	11	1	0	0	0	0	0	1	1	0	0	0	0	1	0		1	1	0	0	0
219	2016	8	1	0	0	1	1	0	1	1	0	0	0	0	0	0		0	0	0	0	0
220	2010	1	1	0	0	1	1	0	1	1	0	0	0	0	0	0		0	0	0	0	0
221	1996	18	2	0	1	0	1	0	1	1	0	0	0	0	0	0		0	0	0	0	0
222	2009	32	2	0	1	0	1	0	1	0	0	0	0	0	1	0		0	0	0	0	0
223	2006	27	2	0	1	0	1	0	1	1	0	0	0	0	0	0		0	0	0	0	0
224	1998	36	2	0	1	1	1	0	1	1	0	0	0	0	0	0		0	0	0	0	0
225	2016	40	2	0	1	1	0	0	1	0	0	0	0	0	0	0		0	1	0	0	0
226	2005	58	2	0	1	0	0	0	1	1	0	0	0	0	0	0		0	1	0	0	0
227	1997	42	2	0	1	0	1	0	1	0	0	0	1	0	0	0		0	0	0	0	0
228	2010	48	2	0	1	0	1	0	1	1	0	0	0	0	0	0		0	0	0	0	0
229	2004	68	3	1	0	0	0	0	1	1	0	0	0	0	0	0		0	0	0	0	0
230	2008	62	3	1	0	1	0	0	1	0	0	0	1	0	0	0		0	0	0	0	0
231	2014	68	3	1	0	1	1	0	1	0	1	0	0	0	0	0		0	0	0	0	1
232	2015	38	2	0	1	1	0	1	0	0	0	0	0	0	0	0		0	1	0	0	0
233	2001	21	2	0	1	1	0	1	0	0	0	0	0	0	0	0		0	0	0	0	0
234	2011	36	2	0	1	0	0	1	0	0	0	0	0	0	0	0		0	1	0	0	0
235	2000	17	2	0	1	1	1	1	0	0	0	0	0	0	0	0		0	0	0	0	0
236	1999	23	2	0	1	1	1	1	0	0	0	0	0	0	0	0		0	0	0	0	0
237	2012	47	2	0	1	0	0	1	0	0	0	0	0	0	0	0		0	0	0	0	0
238	2003	51	2	0	1	1	1	1	0	0	0	0	0	0	0	0		0	0	0	0	0
239	2013	56	2	0	1	1	1	1	0	0	0	0	0	0	0	0		0	1	0	0	0
240	2007	62	3	1	0	1	1	1	0	0	0	0	0	0	0	0		0	0	0	0	0
241	2002	1	1	0	0	1	0	0	1	0	0	0	0	0	0	0		0	0	0	0	0
242	1995	8	1	0	0	1	1	0	1	0	1	0	0	0	0	0		0	0	0	0	0
243	2004	29	2	0	1	1	0	0	1	0	0	0	0	0	0	1		0	0	0	0	0
244	2003	37	2	0	1	1	1	0	1	0	0	0	0	0	1	0		0	0	0	0	0
245	2007	16	2	0	1	1	1	0	1	1	0	0	0	0	0	0		0	0	0	0	0
246	2011	21	2	0	1	1	1	0	1	1	0	0	0	0	0	0		0	1	0	0	0
247	1996	28	2	0	1	1	1	0	1	0	0	1	0	0	0	0		0	0	0	0	0
248	1995	53	2	0	1	1	1	0	1	1	0	0	0	0	0	0		0	0	0	0	0
249	2001	44	2	0	1	1	1	0	1	0	0	0	1	0	0	0		0	0	0	0	0
250	2002	46	2	0	1	0	1	0	1	1	0	0	0	0	0	0		0	0	0	0	0
251	2012	81	3	1	0	0	0	0	1	1	0	0	0	0	0	0		0	0	0	0	0
252	2010	62	3	1	0	0	1	0	1	1	0	0	0	0	0	0		0	0	0	0	0
253	2005	25	2	0	1	1	0	1	0	0	0	0	0	0	0	0		0	1	0	0	0
254	2013	29	2	0	1	0	1	1	0	0	0	0	0	0	0	0		0	0	0	0	0
255	2000	19	2	0	1	0	1	1	0	0	0	0	0	0	0	0		0	0	0	0	0
256	2008	40	2	0	1	1	1	1	0	0	0	0	0	0	0	0		0	0	0	0	0
257	1999	58	2	0	1	1	1	1	0	0	0	0	0	0	0	0		0	0	0	0	0
258	1998	65	3	1	0	0	0	1	0	0	0	0	0	0	0	0		0	0	0	0	0
259	2009	69	3	1	0	0	1	1	0	0	0	0	0	0	0	0		0	0	0	0	0
260	1997	73	3	1	0	0	1	1	0	0	0	0	0	0	0	0		0	0	0	0	0
261	2014	72	3	1	0	1	1	1	0	0	0	0	0	0	0	0		0	1	0	0	0
262	2015	76	3	1	0	0	1	1	0	0	0	0	0	0	0	0		0	1	0	0	0
263	2006	3	1	0	0	1	0	0	1	0	0	0	0	0	0	1		0	0	0	0	0
264	2016	1	1	0	0	0	1	1	0	0	0	0	0	0	0	0		0	0	0	0	0
265	2003	38	2	0	1	1	0	0	1	0	0	0	0	0	0	0	péricardite TBC	0	0	0	0	0
266	2011	31	2	0	1	1	0	0	1	0	0	0	0	1	0	0		0	1	0	0	0
267	2006	26	2	0	1	1	1	0	1	1	0	0	0	0	0	0		0	0	0	0	0
268	1998	37	2	0	1	1	1	0	1	0	0	0	1	0	0	0		0	0	0	0	0
269	2012	55	2	0	1	0	1	0	1	0	1	0	0	0	0	0		0	0	0	0	0
270	1997	53	2	0	1	1	1	0	1	1	0	0	0	0	0	0		0	0	0	0	0
271	2013	48	2	0	1	0	1	0	1	1	0	0	0	0	0	0		0	1	0	0	0
272	2015	55	2	0	1	1	1	0	1	0	0	0	0	0	1	0		0	1	0	0	0
273	2007	47	2	0	1	1	1	0	1	1	0	0	0	0	0	0		0	0	0	0	0
274	2014	41	2	0	1	0	1	0	1	0	0	0	0	0	0	0	mammaire (mastite TBK)	0	0	0	0	0
275	2008	49	2	0	1	0	1	0	1	0	0	1	0	0	0	0		0	0	0	0	0
276	2016	85	3	1	0	0	0	0	1	0	1	0	0	0	0	0		0	1	0	0	0
277	2002	67	3	1	0	1	0	0	1	0	0	0	1	0	0	0		0	0	0	0	0
278	1999	64	3	1	0	0	1	0	1	0	0	0	1	0	0	0		0	0	0	0	0
279	2000	31	2	0	1	1	0	1	0	0	0	0	0	0	0	0		0	0	0	0	0
280	2010	36	2	0	1	1	1	1	0	0	0	0	0	0	0	0		0	0	0	0	0
281	1996	49	2	0	1	1	0	1	0	0	0	0	0	0	0	0		0	0	0	0	0
282	2004	58	2	0	1	1	0	1	0	0	0	0	0	0	0	0		0	0	0	0	0
283	2005	63	3	1	0	1	0	1	0	0	0	0	0	0	0	0		0	1	0	0	0
284	2001	82	3	1	0	1	1	1	0	0	0	0	0	0	0	0		0	0	0	0	1
285	2009	14	1	0	0	1	0	0	1	0	0	0	1	0	0	0		0	0	0	0	0
286	1995	14	1	0	0	0	1	0	1	0	0	0	0	0	0	1		0	0	0	0	0
287	2016	16	2	0	1	1	0	0	1	0	0	0	0	0	0	0	ORL (amygdalienne)	0	1	0	0	0
288	2013	33	2	0	1	1	0	0	1	1	0	0	0	0	0	0		0	1	0	0	0
289	2000	17	2	0	1	0	0	0	1	1	0	0	0	0	0	0		0	0	0	0	0
290	2011	22	2	0	1	1	0	0	1	0	0	0	0	0	1	0		1	1	0	0	0
291	2015	36	2	0	1	0	0	0	1	1	0	0	0	0	0	0		0	1	0	0	0
292	2002	30	2	0	1	1	1	0	1	1	0	0	0	0	0	0		0	0	0	0	0
293	1996	58	2	0	1	0	0	0	1	0	0	0	1	0	0	0		0	0	0	0	0
294	2010	46	2	0	1	0	0	0	1	1	0	0	0	0	0	0		0	0	0	0	0
295	1995	45	2	0	1	0	1	0	1	0	0	0	0	0	0	1		0	0	0	0	0
296	2004	47	2	0	1	1	1	0	1	1	0	0	0	0	0	0		0	0	0	0	0
297	1997	54	2	0	1	0	1	0	1	0	0	0	0	0	0	1		0	0	0	0	0
298	2014	61	3	1	0	0	0	0	1	0	0	0	0	0	1	0		0	0	0	0	0
299	1998	68	3	1	0	0	0	0	1	0	0	0	1	0	0	0		0	0	0	0	0
300	2003	20	2	0	1	1	0	1	0	0	0	0	0	0	0	0		0	0	0	0	0
301	2001	39	2	0	1	1	1	1	0	0	0	0	0	0	0	0		0	0	0	0	0
302	1999	37	2	0	1	1	1	1	0	0	0	0	0	0	0	0		0	0	0	0	0
303	2009	54	2	0	1	0	0	1	0	0	0	0	0	0	0	0		0	0	0	0	0
304	2006	49	2	0	1	1	1	1	0	0	0	0	0	0	0	0		0	0	0	0	0
305	2012	66	3	1	0	0	1	1	0	0	0	0	0	0	0	0		0	1	0	0	0
306	2005	5	1	0	0	0	0	0	1	0	1	0	0	0	0	0		0	1	0	0	0
307	2008	7	1	0	0	0	0	0	1	1	0	0	0	0	0	0		0	0	0	0	0
308	2014	39	2	0	1	1	0	0	1	0	0	0	0	0	1	0		0	1	0	0	0
309	2008	26	2	0	1	1	0	0	1	1	0	0	0	0	0	0		0	0	0	0	0
310	1996	18	2	0	1	0	0	0	1	1	0	0	0	0	0	0		0	0	0	0	0
311	2011	23	2	0	1	1	0	0	1	0	0	0	0	0	0	0	plante du pied	0	1	0	0	0
312	2005	36	2	0	1	0	0	0	1	1	0	0	0	0	0	0		0	1	0	0	0
313	1995	28	2	0	1	0	1	0	1	1	0	0	0	0	0	0		0	0	0	0	0
314	2013	26	2	0	1	1	1	0	1	0	0	0	0	0	0	0	oculaire (uvéite)	0	1	0	0	0
315	2004	38	2	0	1	1	1	0	1	1	0	0	0	0	0	0		0	0	0	0	0
316	2006	30	2	0	1	1	1	0	1	1	0	0	0	0	0	0		0	0	0	0	0
317	2010	49	2	0	1	1	1	0	1	0	0	0	1	0	0	0		0	0	0	0	0
318	1998	45	2	0	1	0	1	0	1	1	0	0	0	0	0	0		0	0	0	0	0
319	1999	80	3	1	0	1	0	0	1	0	0	0	0	0	1	0		0	0	0	0	0
320	2009	24	2	0	1	1	0	1	0	0	0	0	0	0	0	0		0	0	0	0	0
321	1997	27	2	0	1	0	0	1	0	0	0	0	0	0	0	0		0	0	0	0	0
322	2000	39	2	0	1	0	0	1	0	0	0	0	0	0	0	0		0	0	0	0	0
323	2001	27	2	0	1	1	1	1	0	0	0	0	0	0	0	0		0	0	0	0	0
324	2002	22	2	0	1	0	1	1	0	0	0	0	0	0	0	0		0	0	0	0	0
325	2015	51	2	0	1	1	1	1	0	0	0	0	0	0	0	0		0	1	0	0	0
326	2003	58	2	0	1	1	1	1	0	0	0	0	0	0	0	0		0	0	0	0	0
327	2007	67	3	1	0	1	1	1	0	0	0	0	0	0	0	0		0	0	0	0	0
328	2016	1	1	0	0	0	0	0	1	1	0	0	0	0	0	0		0	1	0	0	0
329	2012	14	1	0	0	0	1	0	1	1	0	0	0	0	0	0		0	1	0	0	0
330	2015	30	2	0	1	0	0	0	1	0	0	0	0	1	0	0		0	0	0	0	0
331	1995	38	2	0	1	0	1	0	1	0	0	1	0	0	0	0		0	0	0	0	0
332	2016	27	2	0	1	0	1	0	1	0	0	0	0	0	1	0		0	1	0	0	0
333	2010	24	2	0	1	1	1	0	1	0	1	0	0	0	0	0		0	0	0	0	0
334	2013	42	2	0	1	0	0	0	1	1	0	0	0	0	0	0		0	1	0	0	0
335	2006	50	2	0	1	0	0	0	1	0	0	0	0	0	1	0		0	0	0	0	0
336	2007	48	2	0	1	0	0	0	1	1	0	0	0	0	0	0		0	0	0	0	0
337	1997	75	3	1	0	1	0	0	1	0	1	0	0	0	0	0		0	0	0	0	0
338	2003	69	3	1	0	1	1	0	1	0	0	0	0	0	1	0		1	0	0	0	1
339	2012	76	3	1	0	1	1	0	1	0	0	0	0	1	0	0		0	0	0	0	1
340	2002	80	3	1	0	1	1	0	1	0	0	0	1	0	0	0		0	0	0	0	1
341	2009	35	2	0	1	1	0	1	0	0	0	0	0	0	0	0		0	0	0	0	0
342	1996	15	2	0	1	0	0	1	0	0	0	0	0	0	0	0		0	0	0	0	0
343	1999	23	2	0	1	0	0	1	0	0	0	0	0	0	0	0		0	0	0	0	0
344	2014	24	2	0	1	0	1	1	0	0	0	0	0	0	0	0		0	1	0	0	0
345	2005	33	2	0	1	1	1	1	0	0	0	0	0	0	0	0		0	1	0	0	0
346	2008	28	2	0	1	1	1	1	0	0	0	0	0	0	0	0		0	0	0	0	0
347	2001	53	2	0	1	0	0	1	0	0	0	0	0	0	0	0		0	0	0	0	0
348	2004	50	2	0	1	1	1	1	0	0	0	0	0	0	0	0		0	0	0	0	1
349	1998	45	2	0	1	1	1	1	0	0	0	0	0	0	0	0		0	0	0	0	0
350	2000	62	3	1	0	1	1	1	0	0	0	0	0	0	0	0		0	0	0	0	1
351	1996	20	2	0	1	0	0	0	1	0	0	0	1	0	0	0		0	0	0	0	0
352	2002	34	2	0	1	0	0	0	1	0	0	0	0	0	0	1		0	0	0	0	0
353	2000	16	2	0	1	0	0	0	1	0	0	0	0	0	0	1		0	0	0	0	0
354	2010	25	2	0	1	1	1	0	1	1	0	0	0	0	0	0		0	0	0	0	0
355	2015	27	2	0	1	1	1	0	1	0	0	0	0	0	1	0		0	0	0	0	0
356	2007	44	2	0	1	0	1	0	1	1	0	0	0	0	0	0		0	0	0	0	0
357	2004	42	2	0	1	0	1	0	1	0	0	0	0	0	0	1		0	0	0	0	0
358	2005	56	2	0	1	1	1	0	1	0	0	0	0	1	0	0		0	1	0	0	0
359	2011	21	2	0	1	1	0	1	0	0	0	0	0	0	0	0		0	1	0	1	0
360	2001	27	2	0	1	1	0	1	0	0	0	0	0	0	0	0		0	0	0	0	0
361	1998	26	2	0	1	1	0	1	0	0	0	0	0	0	0	0		0	0	0	0	0
362	2012	39	2	0	1	1	1	1	0	0	0	0	0	0	0	0		0	0	0	1	0
363	2014	22	2	0	1	1	1	1	0	0	0	0	0	0	0	0		0	1	0	0	0
364	2013	27	2	0	1	0	1	1	0	0	0	0	0	0	0	0		0	1	0	0	0
365	2016	33	2	0	1	1	1	1	0	0	0	0	0	0	0	0		0	0	0	0	0
366	2003	28	2	0	1	1	1	1	0	0	0	0	0	0	0	0		0	0	0	0	0
367	1999	43	2	0	1	1	0	1	0	0	0	0	0	0	0	0		0	0	0	0	0
368	2009	53	2	0	1	0	1	1	0	0	0	0	0	0	0	0		0	0	0	0	0
369	2006	56	2	0	1	1	1	1	0	0	0	0	0	0	0	0		0	0	0	0	0
370	1997	64	3	1	0	0	0	1	0	0	0	0	0	0	0	0		0	0	0	0	0
371	2008	75	3	1	0	1	1	1	0	0	0	0	0	0	0	0		0	0	0	0	0
372	1995	11	1	0	0	0	1	0	1	0	0	1	0	0	0	0		0	0	0	0	0
373	2002	30	2	0	1	1	0	0	1	0	0	0	0	0	1	1		1	0	0	0	0
374	2003	23	2	0	1	0	0	0	1	0	0	0	0	0	1	0		0	0	0	0	0
375	1996	16	2	0	1	1	0	0	1	0	0	0	0	0	1	0		1	0	0	0	0
376	2005	27	2	0	1	0	0	0	1	1	0	0	0	0	0	0		0	1	0	0	0
377	1997	17	2	0	1	0	0	0	1	1	0	0	0	0	0	0		0	0	0	0	0
378	2000	24	2	0	1	0	0	0	1	1	0	0	0	0	0	0		1	0	0	0	0
379	1999	22	2	0	1	0	1	0	1	1	0	0	0	0	0	0		0	0	0	0	0
380	2010	24	2	0	1	0	1	0	1	1	0	0	0	0	0	0		0	0	0	0	0
381	1998	43	2	0	1	1	0	0	1	0	1	0	0	0	0	0		0	0	0	0	0
382	2008	43	2	0	1	0	0	0	1	0	0	0	0	0	0	0	TBK celebral	0	0	0	0	0
383	2012	50	2	0	1	0	1	0	1	1	0	0	0	0	0	0		0	1	0	0	0
384	2014	56	2	0	1	0	1	0	1	0	1	0	0	0	0	0		0	0	0	0	1
385	2006	61	3	1	0	1	0	0	1	0	0	0	0	0	0	1		0	0	0	0	0
386	2001	33	2	0	1	1	0	1	0	0	0	0	0	0	0	0		0	0	0	0	0
387	2013	26	2	0	1	0	0	1	0	0	0	0	0	0	0	0		0	0	0	0	0
388	2016	35	2	0	1	0	0	1	0	0	0	0	0	0	0	0		0	1	0	0	0
389	2007	28	2	0	1	1	1	1	0	0	0	0	0	0	0	0		0	0	0	0	0
390	2004	22	2	0	1	1	1	1	0	0	0	0	0	0	0	0		0	0	0	0	0
391	2011	23	2	0	1	1	1	1	0	0	0	0	0	0	0	0		0	1	0	0	0
392	2009	57	2	0	1	1	1	1	0	0	0	0	0	0	0	0		0	0	0	0	0
393	2015	9	1	0	0	0	0	0	1	1	0	0	0	0	0	0		0	1	0	0	0
394	1995	9	1	0	0	0	1	0	1	1	0	0	0	0	0	0		0	0	0	0	0
395	2010	30	2	0	1	0	0	0	1	1	0	0	0	0	0	0		0	0	0	0	0
396	2016	36	2	0	1	1	0	0	1	0	0	0	0	0	0	0	uveite tuberculeuse	0	1	0	0	0
397	2007	20	2	0	1	1	1	0	1	0	0	0	0	0	1	0		0	0	0	0	0
398	2009	25	2	0	1	0	1	0	1	1	0	0	0	0	0	0		0	0	0	0	0
399	2005	18	2	0	1	0	1	0	1	0	0	0	0	0	0	1		0	1	0	0	0
400	1995	30	2	0	1	1	1	0	1	1	0	0	0	0	0	0		0	0	0	0	0
401	2013	50	2	0	1	0	0	0	1	1	0	0	0	0	0	0		0	1	0	0	0
402	2003	51	2	0	1	1	0	0	1	0	1	0	0	0	0	0		0	0	0	0	0
403	2015	40	2	0	1	1	1	0	1	1	0	0	0	0	0	0		0	0	0	0	0
404	2002	93	3	1	0	0	0	0	1	1	0	0	0	0	0	0		0	0	0	0	0
405	1999	70	3	1	0	0	1	0	1	0	0	0	0	1	0	0		0	0	0	0	0
406	1996	71	3	1	0	0	1	0	1	0	1	0	0	0	0	0		0	0	0	0	0
407	2008	35	2	0	1	1	0	1	0	0	0	0	0	0	0	0		0	0	0	0	0
408	2004	27	2	0	1	0	0	1	0	0	0	0	0	0	0	0		0	0	0	0	0
409	1998	35	2	0	1	1	0	1	0	0	0	0	0	0	0	0		0	0	0	0	0
410	2014	25	2	0	1	1	0	1	0	0	0	0	0	0	0	0		0	1	0	0	0
411	2012	39	2	0	1	0	1	1	0	0	0	0	0	0	0	0		0	0	0	0	0
412	1997	59	2	0	1	1	0	1	0	0	0	0	0	0	0	0		0	0	0	0	0
413	2001	46	2	0	1	1	1	1	0	0	0	0	0	0	0	0		0	0	0	0	0
414	2006	9	1	0	0	1	0	0	1	1	0	0	0	0	0	0		0	0	0	0	0
415	2011	3	1	0	0	0	0	0	1	0	0	0	0	0	0	1		0	1	0	0	0
416	2000	7	1	0	0	0	1	0	1	1	0	0	0	0	0	0		0	0	0	0	0
417	1996	31	2	0	1	1	0	0	1	0	0	0	0	0	1	0		0	0	0	0	0
418	2013	22	2	0	1	1	0	0	1	0	0	0	0	0	1	0		0	1	0	0	0
419	2011	21	2	0	1	1	0	0	1	1	0	0	0	0	0	0		0	1	0	0	0
420	2015	18	2	0	1	0	0	0	1	1	0	0	0	0	0	0		0	1	0	0	0
421	2014	26	2	0	1	0	1	0	1	1	0	0	0	0	0	0		0	1	0	0	0
422	1997	20	2	0	1	1	1	0	1	0	0	0	1	0	0	0		0	0	0	0	0
423	2010	30	2	0	1	0	1	0	1	0	0	0	0	0	0	1		0	0	0	0	0
424	2002	34	2	0	1	0	1	0	1	0	0	0	0	0	0	0	mammaire	0	0	0	0	0
425	2012	42	2	0	1	1	0	0	1	1	0	0	0	0	0	0		0	1	0	0	0
426	2003	41	2	0	1	0	1	0	1	0	0	0	0	0	1	0		0	0	0	0	0
427	1998	72	3	1	0	0	0	0	1	0	1	0	1	0	0	0		1	0	0	0	0
428	2007	68	3	1	0	0	1	0	1	1	0	0	0	0	0	0		0	0	0	0	0
429	1999	64	3	1	0	0	1	0	1	0	0	0	1	0	0	0		0	0	0	0	0
430	2005	23	2	0	1	1	0	1	0	0	0	0	0	0	0	0		0	1	0	0	0
431	2009	34	2	0	1	1	0	1	0	0	0	0	0	0	0	0		0	0	0	0	0
432	2008	21	2	0	1	1	1	1	0	0	0	0	0	0	0	0		0	0	0	0	0
433	2004	54	2	0	1	1	0	1	0	0	0	0	0	0	0	0		0	0	0	0	0
434	2001	57	2	0	1	1	0	1	0	0	0	0	0	0	0	0		0	0	0	0	0
435	2006	50	2	0	1	0	1	1	0	0	0	0	0	0	0	0		0	0	0	0	0
436	1995	44	2	0	1	1	1	1	0	0	0	0	0	0	0	0		0	0	0	0	0
437	2016	63	3	1	0	1	1	1	0	0	0	0	0	0	0	0		0	1	0	0	1
438	2000	5	1	0	0	0	1	0	1	1	0	0	0	0	0	0		0	0	0	0	0
439	2016	37	2	0	1	1	0	0	1	1	0	0	0	0	0	0		0	1	0	0	0
440	1995	17	2	0	1	1	1	0	1	1	0	0	0	0	0	0		0	0	0	0	0
441	2003	23	2	0	1	0	1	0	1	1	0	0	0	0	0	0		0	0	0	0	0
442	1997	20	2	0	1	0	1	0	1	1	0	0	0	0	0	0		0	0	0	0	0
443	2000	32	2	0	1	0	1	0	1	0	0	0	0	0	0	1		0	0	0	0	0
444	2010	39	2	0	1	1	1	0	1	1	0	0	0	0	0	0		0	0	0	0	0
445	1996	40	2	0	1	1	0	0	1	0	0	0	1	0	0	0		0	0	0	0	0
446	1999	40	2	0	1	0	0	0	1	1	0	0	0	0	0	0		0	0	0	0	0
447	2013	40	2	0	1	0	1	0	1	1	0	0	0	0	0	0		0	1	0	0	0
448	2004	55	2	0	1	1	1	0	1	0	1	0	0	0	0	0		0	0	0	0	0
449	1998	52	2	0	1	0	1	0	1	0	0	0	1	0	0	0		0	0	0	0	0
450	2012	68	3	1	0	0	0	0	1	1	0	0	0	0	0	0		0	0	0	0	0
451	2014	28	2	0	1	0	0	1	0	0	0	0	0	0	0	0		0	1	0	0	0
452	2001	22	2	0	1	0	1	1	0	0	0	0	0	0	0	0		0	0	0	0	0
453	2008	28	2	0	1	1	1	1	0	0	0	0	0	0	0	0		0	0	0	0	0
454	2009	45	2	0	1	1	1	1	0	0	0	0	0	0	0	0		0	0	0	0	0
455	2007	54	2	0	1	1	1	1	0	0	0	0	0	0	0	0		0	0	0	0	0
456	2002	72	3	1	0	1	0	1	0	0	0	0	0	0	0	0		0	0	0	0	0
457	2005	73	3	1	0	1	0	1	0	0	0	0	0	0	0	0		0	1	0	0	0
458	2011	70	3	1	0	1	0	1	0	0	0	0	0	0	0	0		0	1	0	0	0
459	2015	6	1	0	0	1	0	0	1	1	0	0	0	0	0	0		0	1	0	0	0
460	2006	8	1	0	0	0	1	0	1	1	0	0	0	0	0	0		0	0	0	0	0
461	2013	18	2	0	1	1	0	0	1	1	0	0	0	0	0	0		0	1	0	0	0
462	2007	36	2	0	1	1	0	0	1	1	0	0	0	0	0	0		0	0	0	0	0
463	2006	20	2	0	1	0	0	0	1	1	0	0	0	0	0	0		0	0	0	0	0
464	2016	35	2	0	1	0	0	0	1	1	0	0	0	0	0	0		0	1	0	0	0
465	2001	30	2	0	1	0	1	0	1	0	0	0	0	0	1	0		0	0	0	0	0
466	2012	20	2	0	1	1	1	0	1	1	0	0	0	0	0	0		0	1	0	0	0
467	2000	22	2	0	1	0	1	0	1	0	0	0	0	0	0	1		0	0	0	0	0
468	2010	25	2	0	1	1	1	0	1	0	0	0	0	0	0	0	psoas	0	0	0	0	0
469	2002	17	2	0	1	1	1	0	1	0	0	0	0	1	0	0		0	0	0	0	0
470	2004	22	2	0	1	1	1	0	1	0	0	1	0	0	0	0		0	0	0	0	0
471	1999	45	2	0	1	0	1	0	1	0	0	0	1	0	0	0		0	0	0	0	0
472	2009	59	2	0	1	1	1	0	1	1	0	0	0	0	0	0		0	0	0	0	0
473	2015	61	3	1	0	1	1	0	1	0	0	1	0	0	0	0		0	0	0	0	0
474	2011	75	3	1	0	0	1	0	1	0	0	0	0	0	0	1		1	1	0	0	0
475	1998	28	2	0	1	1	0	1	0	0	0	0	0	0	0	0		0	0	0	0	0
476	1997	37	2	0	1	1	0	1	0	0	0	0	0	0	0	0		0	0	0	0	0
477	2003	22	2	0	1	1	1	1	0	0	0	0	0	0	0	0		0	0	0	0	0
478	2005	38	2	0	1	1	1	1	0	0	0	0	0	0	0	0		0	1	0	0	0
479	2008	39	2	0	1	1	1	1	0	0	0	0	0	0	0	0		0	0	0	0	0
480	1995	30	2	0	1	0	1	1	0	0	0	0	0	0	0	0		0	0	0	0	0
481	1996	71	3	1	0	0	0	1	0	0	0	0	0	0	0	0		0	0	0	0	0
482	2014	79	3	1	0	1	1	1	0	0	0	0	0	0	0	0		0	1	0	0	1
483	2004	23	2	0	1	1	1	0	1	1	0	0	0	0	0	0		0	0	0	0	0
484	2015	26	2	0	1	0	1	0	1	0	0	0	0	0	0	0	mammaire	0	1	0	0	0
485	2006	57	2	0	1	1	0	0	1	0	0	0	0	0	1	0		0	0	0	0	0
486	2008	44	2	0	1	1	0	0	1	0	0	0	0	0	1	0		0	0	0	0	0
487	2005	55	2	0	1	0	1	0	1	1	0	0	0	0	0	0		0	1	0	0	0
488	2000	58	2	0	1	0	1	0	1	1	0	0	0	0	0	0		0	0	0	0	0
489	2012	56	2	0	1	1	1	0	1	0	1	0	0	0	0	0		0	0	0	0	0
490	1998	58	2	0	1	1	1	0	1	0	1	0	0	0	0	0		0	0	0	0	0
491	2001	50	2	0	1	1	1	0	1	0	0	0	1	0	0	0		0	0	0	0	0
492	1997	68	3	1	0	0	0	0	1	1	0	0	0	0	0	0		0	0	0	0	0
493	1999	64	3	1	0	0	1	0	1	0	0	0	1	0	0	0		0	0	0	0	1
494	2014	68	3	1	0	0	1	0	1	1	0	0	0	0	0	0		0	1	0	0	0
495	2009	76	3	1	0	0	1	0	1	0	0	0	0	0	1	0		0	0	0	0	0
496	2002	20	2	0	1	1	0	1	0	0	0	0	0	0	0	0		0	0	0	0	0
497	1996	25	2	0	1	1	0	1	0	0	0	0	0	0	0	0		0	0	0	0	0
498	2016	28	2	0	1	1	0	1	0	0	0	0	0	0	0	0		0	1	0	0	0
499	2002	20	2	0	1	0	1	1	0	0	0	0	0	0	0	0		0	0	0	0	0
500	2007	31	2	0	1	1	1	1	0	0	0	0	0	0	0	0		0	0	0	0	0
501	2003	48	2	0	1	1	1	1	0	0	0	0	0	0	0	0		0	0	0	0	0
502	2011	74	3	1	0	1	0	1	0	0	0	0	0	0	0	0		0	1	0	0	0
503	1995	14	1	0	0	0	1	0	1	1	0	0	0	0	0	0		0	0	0	0	0
504	2013	8	1	0	0	1	1	0	1	1	0	0	0	0	0	0		0	1	0	0	0
505	2010	11	1	0	0	0	1	0	1	1	0	0	0	0	0	0		0	0	0	0	0
506	2012	18	2	0	1	0	0	0	1	1	0	0	0	0	0	0		0	1	0	0	0
507	2005	27	2	0	1	1	0	0	1	0	0	0	1	0	0	0		0	1	0	0	0
508	2015	38	2	0	1	1	0	0	1	0	0	0	1	0	0	0		0	1	0	0	0
509	1999	18	2	0	1	0	1	0	1	0	0	0	0	1	0	0		0	0	0	0	1
510	2001	24	2	0	1	0	1	0	1	0	0	0	0	0	1	0		0	0	0	0	0
511	2004	26	2	0	1	0	1	0	1	1	0	0	0	0	0	0		0	0	0	0	0
512	2016	36	2	0	1	1	1	0	1	0	0	0	0	0	0	1		0	0	0	0	0
513	2011	37	2	0	1	1	1	0	1	1	0	0	0	0	0	0		0	1	0	0	0
514	2014	55	2	0	1	1	0	0	1	0	1	0	0	0	0	0		0	0	0	0	0
515	2009	41	2	0	1	1	1	0	1	1	0	0	0	0	0	0		0	0	0	0	0
516	2006	52	2	0	1	1	1	0	1	1	0	0	0	0	0	0		0	0	0	0	0
517	2013	66	3	1	0	1	0	0	1	0	0	0	0	0	0	0	tenosynoviale	0	1	0	0	0
518	1996	61	3	1	0	0	1	0	1	0	0	0	0	0	0	0	cellulite orbitaire	0	0	0	0	1
519	2007	65	3	1	0	1	1	0	1	0	0	0	0	0	0	0	tbc psoas	0	0	0	0	0
520	2002	17	2	0	1	1	0	1	0	0	0	0	0	0	0	0		0	0	0	0	0
521	2000	21	2	0	1	1	1	1	0	0	0	0	0	0	0	0		0	0	0	0	0
522	1997	34	2	0	1	0	1	1	0	0	0	0	0	0	0	0		0	0	0	0	0
523	2003	22	2	0	1	1	1	1	0	0	0	0	0	0	0	0		0	0	0	0	0
524	2010	33	2	0	1	1	1	1	0	0	0	0	0	0	0	0		0	0	0	0	0
525	1995	41	2	0	1	1	1	1	0	0	0	0	0	0	0	0		0	0	0	0	0
526	1998	42	2	0	1	1	1	1	0	0	0	0	0	0	0	0		0	0	0	0	0
527	2008	6	1	0	0	0	1	0	1	1	0	0	0	0	0	0		0	0	0	0	0
528	2000	19	2	0	1	0	0	0	1	0	0	0	0	0	1	0		0	0	0	0	0
529	2005	38	2	0	1	1	0	0	1	1	0	0	0	0	0	0		0	1	0	0	0
530	2003	27	2	0	1	1	0	0	1	1	0	0	0	0	0	0		0	0	0	0	0
531	1995	39	2	0	1	0	1	0	1	1	0	0	0	0	0	0		0	0	0	0	0
532	2009	25	2	0	1	1	1	0	1	0	0	0	0	0	1	0		0	0	0	0	0
533	2013	32	2	0	1	1	1	0	1	0	0	0	1	0	0	0		0	0	0	0	0
534	2001	23	2	0	1	1	1	0	1	0	0	0	1	0	0	0		0	0	0	0	0
535	2016	25	2	0	1	0	1	0	1	1	0	0	0	0	0	0		0	0	0	0	0
536	2004	30	2	0	1	0	1	0	1	1	0	0	0	0	0	0		0	0	0	0	0
537	1996	41	2	0	1	1	0	0	1	0	1	0	0	0	0	0		0	0	0	0	0
538	1998	58	2	0	1	1	0	0	1	0	1	0	0	0	0	0		0	0	0	0	0
539	2011	48	2	0	1	0	1	0	1	0	0	0	1	0	0	0		0	0	0	0	0
540	2014	55	2	0	1	0	1	0	1	0	1	0	0	0	0	0		0	0	0	0	0
541	1997	47	2	0	1	1	1	0	1	0	0	0	1	0	0	0		0	0	0	0	0
542	2015	59	2	0	1	0	1	0	1	1	0	0	0	0	0	0		0	0	0	0	0
543	2012	31	2	0	1	1	1	1	0	0	0	0	0	0	0	0		0	1	0	0	0
544	1999	27	2	0	1	1	1	1	0	0	0	0	0	0	0	0		0	0	0	0	0
545	2007	46	2	0	1	1	0	1	0	0	0	0	0	0	0	0		0	0	0	0	0
546	2002	49	2	0	1	1	1	1	0	0	0	0	0	0	0	0		0	0	0	0	0
547	2008	51	2	0	1	1	1	1	0	0	0	0	0	0	0	0		0	0	0	0	0
548	2006	59	2	0	1	0	1	1	0	0	0	0	0	0	0	0		0	0	0	0	0
549	2010	8	1	0	0	0	0	0	1	1	0	0	0	0	0	0		0	0	0	0	0
550	1999	24	2	0	1	1	0	0	1	0	0	0	0	0	1	0		0	0	0	0	0
551	2016	26	2	0	1	0	0	0	1	0	0	0	0	0	0	1		0	1	0	0	0
552	2009	24	2	0	1	1	1	0	1	0	0	0	0	0	1	0		0	0	0	0	0
553	2014	27	2	0	1	1	1	0	1	0	0	0	0	1	0	0		0	1	0	0	0
554	1995	31	2	0	1	0	1	0	1	1	0	0	0	0	0	0		0	0	0	0	0
555	1997	37	2	0	1	0	1	0	1	1	0	0	0	0	0	0		0	0	0	0	0
556	2007	52	2	0	1	1	1	0	1	1	0	0	0	0	0	1		0	0	0	0	0
557	2006	59	2	0	1	0	1	0	1	0	0	0	1	0	0	0		0	0	0	0	0
558	1996	40	2	0	1	1	1	0	1	1	0	0	0	0	0	0		0	0	0	0	0
559	2002	52	2	0	1	0	1	0	1	1	0	0	0	0	0	0		0	0	0	0	0
560	2015	46	2	0	1	0	1	0	1	1	0	0	0	0	0	0		0	1	0	0	0
561	1998	75	3	1	0	1	0	0	1	0	0	0	0	0	1	0		1	0	0	0	0
562	2010	76	3	1	0	0	0	0	1	0	0	0	1	0	0	0		0	0	0	0	0
563	2011	75	3	1	0	0	1	0	1	0	0	0	1	0	0	0		0	1	0	0	0
564	2000	34	2	0	1	1	0	1	0	0	0	0	0	0	0	0		0	0	0	0	0
565	2013	35	2	0	1	1	0	1	0	0	0	0	0	0	0	0		0	1	0	0	0
566	2001	24	2	0	1	1	0	1	0	0	0	0	0	0	0	0		0	0	0	0	0
567	2005	30	2	0	1	0	0	1	0	0	0	0	0	0	0	0		0	1	0	0	0
568	2004	35	2	0	1	0	1	1	0	0	0	0	0	0	0	0		0	0	0	0	0
569	2008	23	2	0	1	1	1	1	0	0	0	0	0	0	0	0		0	0	0	0	0
570	2003	25	2	0	1	0	1	1	0	0	0	0	0	0	0	0		0	0	0	0	0
571	2012	58	2	0	1	1	0	1	0	0	0	0	0	0	0	0		0	1	0	0	0
572	2009	27	2	0	1	0	0	0	1	1	0	0	0	0	0	0		0	0	0	0	0
573	2007	34	2	0	1	0	1	0	1	1	0	0	0	0	0	0		0	0	0	0	0
574	2004	30	2	0	1	0	1	0	1	0	0	0	1	0	0	0		0	0	0	0	0
575	2012	27	2	0	1	0	1	0	1	0	0	0	0	0	1	0		0	1	0	0	0
576	2011	37	2	0	1	1	1	0	1	1	0	0	0	0	0	0		0	1	0	0	0
577	2016	47	2	0	1	0	0	0	1	1	0	0	0	0	0	0		0	0	0	0	0
578	2003	44	2	0	1	1	1	0	1	1	0	0	0	0	0	0		0	0	0	0	0
579	2013	44	2	0	1	1	1	0	1	0	0	0	0	0	1	0		0	0	0	0	0
580	2001	57	2	0	1	0	1	0	1	0	0	0	1	0	0	0		0	0	0	0	0
581	1999	66	3	1	0	1	0	0	1	0	0	0	1	0	0	0		0	0	0	0	0
582	2006	62	3	1	0	0	0	0	1	0	1	0	0	0	0	0		0	0	0	0	0
583	1998	61	3	1	0	0	1	0	1	0	0	0	0	1	0	0		0	0	0	0	0
584	2014	79	3	1	0	1	1	0	1	0	0	0	0	0	0	0		0	0	0	0	0
585	2000	65	3	1	0	1	1	0	1	0	0	0	1	0	0	0		0	0	0	0	0
586	1997	24	2	0	1	1	0	1	0	0	0	0	0	0	0	0		0	0	0	0	0
587	1996	44	2	0	1	0	0	1	0	0	0	0	0	0	0	0		0	0	0	0	0
588	2005	44	2	0	1	1	0	1	0	0	0	0	0	0	0	0		0	1	0	0	0
589	2015	59	2	0	1	1	1	1	0	0	0	0	0	0	0	0		0	0	0	0	0
590	1995	41	2	0	1	0	1	1	0	0	0	0	0	0	0	0		0	0	0	0	0
591	2002	47	2	0	1	1	1	1	0	0	0	0	0	0	0	0		0	0	0	0	0
592	2010	69	3	1	0	1	1	1	0	0	0	0	0	0	0	0		0	0	0	0	0
593	2008	78	3	1	0	1	1	1	0	0	0	0	0	0	0	0		0	0	0	0	0
594	2002	21	2	0	1	1	0	0	1	0	0	0	0	0	1	0		0	0	0	0	0
595	2011	18	2	0	1	1	1	0	1	0	0	0	1	0	0	0		0	1	0	0	0
596	1995	17	2	0	1	0	1	0	1	0	0	0	0	0	0	1		0	0	0	0	0
597	2014	20	2	0	1	0	1	0	1	1	0	0	0	0	0	0		0	1	0	0	0
598	2007	41	2	0	1	0	0	0	1	1	0	0	0	0	0	0		0	0	0	0	0
599	2006	45	2	0	1	0	0	0	1	0	0	0	1	0	0	0		0	0	0	0	0
600	1999	58	2	0	1	1	0	0	1	0	0	0	1	0	0	0		0	0	0	0	0
601	2001	69	3	1	0	1	0	0	1	0	0	0	0	0	1	0		0	0	0	0	0
602	2010	63	3	1	0	1	1	0	1	1	0	0	0	0	0	0		0	0	0	0	0
603	2008	31	2	0	1	1	0	1	0	0	0	0	0	0	0	0		0	0	0	0	0
604	2015	33	2	0	1	0	0	1	0	0	0	0	0	0	0	0		0	0	0	0	0
605	2013	19	2	0	1	1	1	1	0	0	0	0	0	0	0	0		0	1	0	0	0
606	2000	25	2	0	1	0	1	1	0	0	0	0	0	0	0	0		0	0	0	0	0
607	2004	23	2	0	1	1	1	1	0	0	0	0	0	0	0	0		0	0	0	0	0
608	2012	41	2	0	1	1	0	1	0	0	0	0	0	0	0	0		0	1	0	0	0
609	2003	49	2	0	1	0	1	1	0	0	0	0	0	0	0	0		0	0	0	0	0
610	1996	50	2	0	1	1	1	1	0	0	0	0	0	0	0	0		0	0	0	0	0
611	1997	66	3	1	0	1	1	1	0	0	0	0	0	0	0	0		0	0	0	0	1
612	2005	67	3	1	0	1	1	1	0	0	0	0	0	0	0	0		0	1	0	0	0
613	2009	6	1	0	0	0	0	0	1	1	0	0	0	0	0	0		0	0	0	0	0
614	2016	5	1	0	0	1	1	0	1	0	0	0	0	1	0	0		0	0	0	0	0
615	1998	1	1	0	0	0	1	1	0	0	0	0	0	0	0	0		0	0	0	0	0
616	2000	24	2	0	1	1	1	0	1	1	0	0	0	0	0	0		0	0	0	0	0
617	2010	15	2	0	1	0	1	0	1	0	0	0	0	0	0	1		0	0	0	0	0
618	2008	56	2	0	1	1	0	0	1	1	0	0	0	0	0	0		0	0	0	0	0
619	2003	40	2	0	1	1	0	0	1	1	0	0	0	0	0	0		0	0	0	0	0
620	2014	51	2	0	1	1	1	0	1	1	0	0	0	0	0	0		0	1	0	0	0
621	2016	55	2	0	1	0	1	0	1	1	0	0	0	0	0	0		1	1	0	0	0
622	2002	71	3	1	0	0	1	0	1	1	0	0	0	0	0	0		0	0	0	0	0
623	2012	21	2	0	1	0	0	1	0	0	0	0	0	0	0	0		0	0	0	0	0
624	2011	29	2	0	1	0	0	1	0	0	0	0	0	0	0	0		0	1	0	0	0
625	1998	39	2	0	1	1	1	1	0	0	0	0	0	0	0	0		0	0	0	0	0
626	2005	23	2	0	1	1	1	1	0	0	0	0	0	0	0	0		0	1	0	0	0
627	1997	26	2	0	1	1	1	1	0	0	0	0	0	0	0	0		0	0	0	0	0
628	2009	18	2	0	1	0	1	1	0	0	0	0	0	0	0	0		0	0	0	0	0
629	2004	23	2	0	1	1	1	1	0	0	0	0	0	0	0	0		0	0	0	0	0
630	2001	48	2	0	1	0	0	1	0	0	0	0	0	0	0	0		0	0	0	0	0
631	1999	47	2	0	1	0	0	1	0	0	0	0	0	0	0	0		0	0	0	0	0
632	2015	52	2	0	1	0	1	1	0	0	0	0	0	0	0	0		0	1	0	0	0
633	1996	66	3	1	0	1	0	1	0	0	0	0	0	0	0	0		0	0	0	0	0
634	2013	77	3	1	0	1	1	1	0	0	0	0	0	0	0	0		0	1	0	0	0
635	2007	81	3	1	0	1	1	1	0	0	0	0	0	0	0	0		0	0	0	0	0
636	1995	7	1	0	0	1	1	0	1	0	0	0	0	0	0	1		0	0	0	0	0
637	2006	13	1	0	0	0	1	0	1	1	0	0	0	0	0	0		0	0	0	0	0
638	2013	21	2	0	1	0	0	0	1	1	0	0	0	0	0	0		0	1	0	0	0
639	2016	30	2	0	1	0	0	0	1	1	0	0	0	0	0	0		0	0	0	0	0
640	2011	28	2	0	1	0	1	0	1	1	0	0	0	0	0	0		0	1	0	0	0
641	2007	34	2	0	1	0	1	0	1	1	0	0	0	0	0	0		0	0	0	0	0
642	1997	23	2	0	1	0	1	0	1	0	0	0	0	0	0	0	mammaire	0	0	0	0	0
643	2000	38	2	0	1	0	1	0	1	1	0	0	0	0	0	0	cavum	1	0	0	0	0
644	2015	21	2	0	1	1	1	0	1	0	0	0	0	0	0	1		0	0	0	0	0
645	1996	45	2	0	1	1	0	0	1	0	0	0	0	0	1	0		1	0	0	0	0
646	2005	42	2	0	1	0	1	0	1	0	0	1	0	0	0	0	erytheme noueux	0	1	0	0	0
647	2006	56	2	0	1	1	1	0	1	1	0	0	0	0	0	0		0	0	0	0	0
648	1999	52	2	0	1	0	1	0	1	1	0	0	0	0	0	0		0	0	0	0	0
649	2004	86	3	1	0	0	1	0	1	1	0	0	0	0	0	0		0	0	0	0	0
650	2008	26	2	0	1	1	0	1	0	0	0	0	0	0	0	0		0	0	0	0	0
651	2012	24	2	0	1	1	0	1	0	0	0	0	0	0	0	0		0	1	0	0	1
652	1995	25	2	0	1	0	0	1	0	0	0	0	0	0	0	0		0	0	0	0	0
653	2001	23	2	0	1	1	0	1	0	0	0	0	0	0	0	0		0	0	0	0	0
654	1998	38	2	0	1	0	0	1	0	0	0	0	0	0	0	0		0	0	0	0	0
655	2010	32	2	0	1	1	1	1	0	0	0	0	0	0	0	0		0	0	0	0	0
656	2002	42	2	0	1	1	1	1	0	0	0	0	0	0	0	0		0	0	0	0	0
657	2014	62	3	1	0	1	1	1	0	0	0	0	0	0	0	0		0	0	0	0	0
658	2009	82	3	1	0	1	1	1	0	0	0	0	0	0	0	0		0	0	0	0	0
659	2003	3	1	0	0	1	1	0	1	0	0	0	0	0	0	1		0	0	0	0	0
660	1998	15	2	0	1	0	0	0	1	0	0	1	0	0	0	0		0	0	0	0	0
661	2013	35	2	0	1	1	0	0	1	0	0	0	0	0	0	0	naso-sinusienne	0	1	0	0	0
662	2005	32	2	0	1	1	0	0	1	1	0	0	0	0	0	0		0	1	0	0	0
663	2007	23	2	0	1	1	0	0	1	0	0	0	0	0	0	1		0	0	0	0	0
664	1995	32	2	0	1	1	1	0	1	1	0	0	0	0	0	0		0	0	0	0	0
665	2002	30	2	0	1	1	1	0	1	0	0	0	0	0	0	0	amygdalienne	0	0	0	0	0
666	2008	29	2	0	1	1	1	0	1	0	0	0	1	0	0	0		0	0	0	0	0
667	1996	22	2	0	1	0	1	0	1	0	1	0	0	0	0	0		0	0	0	0	0
668	2016	52	2	0	1	0	0	0	1	1	0	0	0	0	0	0		0	0	0	0	0
669	2000	41	2	0	1	0	0	0	1	0	1	0	0	0	0	0		0	0	0	0	0
670	2003	56	2	0	1	1	1	0	1	0	0	0	0	0	0	0	TBC laryngée	0	0	0	0	0
671	2011	64	3	1	0	0	0	0	1	0	0	0	0	1	0	0		0	1	0	0	1
672	2009	76	3	1	0	1	0	0	1	0	0	1	0	0	0	0		0	0	0	0	0
673	2014	83	3	1	0	1	0	0	1	1	0	0	0	0	0	0		0	1	0	0	0
674	2006	79	3	1	0	1	1	0	1	0	0	0	1	0	0	0		0	0	0	0	0
675	2012	26	2	0	1	1	0	1	0	0	0	0	0	0	0	0		0	0	0	0	0
676	1999	31	2	0	1	0	0	1	0	0	0	0	0	0	0	0		0	0	0	0	0
677	2015	24	2	0	1	0	0	1	0	0	0	0	0	0	0	0		0	1	0	0	0
678	1997	40	2	0	1	1	1	1	0	0	0	0	0	0	0	0		0	0	0	0	0
679	2010	46	2	0	1	1	1	1	0	0	0	0	0	0	0	0		0	0	0	0	0
680	2001	70	3	1	0	1	0	1	0	0	0	0	0	0	0	0		0	0	0	0	0
681	2004	60	3	1	0	0	0	1	0	0	0	0	0	0	0	0		0	0	0	0	0
682	2010	15	2	0	1	0	0	0	1	0	0	0	0	0	0	1		0	0	0	0	1
683	2011	23	2	0	1	0	0	0	1	0	0	0	0	0	0	1		0	1	0	0	0
684	2009	30	2	0	1	1	0	0	1	0	0	0	0	0	1	0		0	0	0	0	0
685	1998	35	2	0	1	1	0	0	1	0	0	0	0	0	1	0		0	0	0	0	0
686	1995	32	2	0	1	0	1	0	1	0	0	0	1	0	0	0		0	0	0	0	0
687	2015	22	2	0	1	1	1	0	1	1	0	0	0	0	0	0		0	1	0	0	0
688	1999	18	2	0	1	0	1	0	1	0	0	0	0	0	1	0		0	0	0	0	0
689	1996	36	2	0	1	0	1	0	1	0	0	0	1	0	0	0		0	0	0	0	0
690	2003	42	2	0	1	0	0	0	1	1	0	1	0	0	0	0		1	0	0	0	0
691	2001	50	2	0	1	1	1	0	1	0	0	0	1	0	0	0		0	0	0	0	0
692	2013	80	3	1	0	1	0	0	1	1	0	0	0	0	0	0		0	1	0	0	0
693	2008	61	3	1	0	1	1	0	1	1	0	0	0	0	0	0		0	0	0	0	0
694	2006	31	2	0	1	0	0	1	0	0	0	0	0	0	0	0		0	0	0	0	0
695	1997	33	2	0	1	0	0	1	0	0	0	0	0	0	0	0		0	0	0	0	0
696	2005	37	2	0	1	1	0	1	0	0	0	0	0	0	0	0		0	1	0	0	0
697	2000	55	2	0	1	1	1	1	0	0	0	0	0	0	0	0		0	0	0	0	0
698	2014	59	2	0	1	1	1	1	0	0	0	0	0	0	0	0		0	1	0	0	0
699	2012	52	2	0	1	1	1	1	0	0	0	0	0	0	0	0		0	0	0	0	0
700	2007	75	3	1	0	0	1	1	0	0	0	0	0	0	0	0		0	0	0	0	0
701	2004	6	1	0	0	0	1	0	1	1	0	0	0	0	0	0		0	0	0	0	0
702	2016	11	1	0	0	1	1	1	0	0	0	0	0	0	0	0		0	0	0	0	0
703	2009	17	2	0	1	0	1	0	1	1	0	0	0	0	0	0		0	0	0	0	0
704	2000	19	2	0	1	1	1	0	1	0	0	0	0	0	1	0		0	0	0	0	0
705	2015	31	2	0	1	1	1	0	1	1	0	0	0	0	0	0		0	1	0	0	0
706	1996	37	2	0	1	0	1	0	1	1	0	0	0	0	0	0		0	0	0	0	0
707	2005	36	2	0	1	1	1	0	1	0	0	0	0	0	0	1		0	1	0	0	0
708	2010	23	2	0	1	1	1	0	1	1	0	0	0	0	0	0		0	0	0	0	0
709	2014	41	2	0	1	0	0	0	1	1	0	0	0	0	0	0		0	1	0	0	0
710	1995	55	2	0	1	1	1	0	1	0	0	0	1	0	0	0		0	0	0	0	0
711	2001	72	3	1	0	0	0	0	1	1	0	0	0	0	0	0		0	0	0	0	0
712	2006	70	3	1	0	1	1	0	1	1	0	1	0	0	0	0		0	0	0	0	0
713	1999	79	3	1	0	1	1	0	1	0	1	0	0	0	0	0		0	0	0	0	0
714	1998	25	2	0	1	1	0	1	0	0	0	0	0	0	0	0		0	0	0	0	0
715	2003	16	2	0	1	0	0	1	0	0	0	0	0	0	0	0		0	0	0	0	0
716	2002	35	2	0	1	1	1	1	0	0	0	0	0	0	0	0		0	0	0	0	0
717	2008	36	2	0	1	0	1	1	0	0	0	0	0	0	0	0		0	0	0	0	0
718	1997	42	2	0	1	1	0	1	0	0	0	0	0	0	0	0		0	0	0	0	0
719	2007	59	2	0	1	0	0	1	0	0	0	0	0	0	0	0		0	0	0	0	0
720	2011	41	2	0	1	1	0	1	0	0	0	0	0	0	0	0		0	1	0	0	0
721	2004	67	3	1	0	1	1	1	0	0	0	0	0	0	0	0		0	0	0	0	0
722	2012	12	1	0	0	0	0	0	1	1	0	0	0	0	0	0		0	0	0	0	0
723	2016	11	1	0	0	1	1	0	1	0	0	0	0	0	0	1		0	0	0	0	0
724	2013	7	1	0	0	0	1	0	1	1	0	0	0	0	0	0		0	1	0	0	0
725	2012	25	2	0	1	0	0	0	1	1	0	0	0	0	0	0		0	1	0	0	0
726	1995	36	2	0	1	0	1	0	1	0	0	0	0	0	1	0		0	0	0	0	0
727	2015	38	2	0	1	0	1	0	1	1	0	0	0	0	0	0		0	0	0	0	0
728	2013	55	2	0	1	0	0	0	1	1	0	0	0	0	0	0		0	1	0	0	0
729	2005	58	2	0	1	0	0	0	1	1	0	0	0	0	0	0		0	1	0	0	0
730	2009	59	2	0	1	1	1	0	1	0	0	0	0	0	0	0		0	0	0	0	0
731	1998	52	2	0	1	0	1	0	1	1	0	0	0	0	0	0		0	0	0	0	0
732	2004	53	2	0	1	0	1	0	1	1	0	0	0	0	0	0		0	0	0	0	0
733	2000	41	2	0	1	1	1	0	1	0	0	0	0	0	1	0		0	0	0	0	0
734	2010	47	2	0	1	0	1	0	1	1	0	0	0	0	0	0		0	0	0	0	0
735	2007	47	2	0	1	1	1	0	1	1	0	0	0	0	0	0		0	0	0	0	0
736	2006	67	3	1	0	0	0	0	1	1	0	0	0	0	0	0		0	0	0	0	0
737	2008	37	2	0	1	0	0	1	0	0	0	0	0	0	0	0		0	0	0	0	0
738	2001	23	2	0	1	0	1	1	0	0	0	0	0	0	0	0		0	0	0	0	0
739	1999	39	2	0	1	1	1	1	0	0	0	0	0	0	0	0		0	0	0	0	0
740	2011	38	2	0	1	1	1	1	0	0	0	0	0	0	0	0		0	1	0	0	0
741	2016	56	2	0	1	1	0	1	0	0	0	0	0	0	0	0		0	1	0	0	0
742	1996	52	2	0	1	1	1	1	0	0	0	0	0	0	0	0		0	0	0	0	0
743	1997	41	2	0	1	1	1	1	0	0	0	0	0	0	0	0		0	0	0	0	0
744	2003	47	2	0	1	0	1	1	0	0	0	0	0	0	0	0		0	0	0	0	0
745	2014	63	3	1	0	1	1	1	0	0	0	0	0	0	0	0		0	1	0	0	0
746	2002	9	1	0	0	1	1	0	1	1	0	0	0	0	0	0		0	0	0	0	0
747	2001	32	2	0	1	0	1	0	1	1	0	0	0	0	0	0		0	0	0	0	0
748	2002	26	2	0	1	1	1	0	1	0	0	0	0	0	1	0		0	0	0	0	0
749	2004	34	2	0	1	1	1	0	1	0	0	0	0	0	1	0		1	0	0	0	0
750	2010	24	2	0	1	0	1	0	1	1	0	0	0	0	0	0		0	1	0	0	0
751	1995	27	2	0	1	1	1	0	1	0	0	0	0	1	0	0		0	0	0	0	0
752	1999	38	2	0	1	1	1	0	1	0	0	0	1	0	0	0		1	0	0	0	0
753	2003	17	2	0	1	1	1	0	1	0	0	0	1	0	0	0		0	0	0	0	0
754	2009	25	2	0	1	0	1	0	1	0	1	0	0	0	0	0		0	0	0	0	0
755	1997	40	2	0	1	0	0	0	1	1	0	0	0	0	0	0		0	0	0	0	0
756	2007	70	3	1	0	0	1	0	1	0	0	0	0	0	1	0		0	0	0	0	0
757	2014	72	3	1	0	0	1	0	1	0	1	1	0	1	0	0		1	0	0	0	0
758	2012	26	2	0	1	1	0	1	0	0	0	0	0	0	0	0		0	1	0	0	0
759	2005	27	2	0	1	0	0	1	0	0	0	0	0	0	0	0		0	1	0	0	0
760	2013	27	2	0	1	0	0	1	0	0	0	0	0	0	0	0		0	1	0	0	0
761	2008	32	2	0	1	1	1	1	0	0	0	0	0	0	0	0		0	0	0	0	0
762	2015	21	2	0	1	1	1	1	0	0	0	0	0	0	0	0		0	1	0	0	0
763	2016	57	2	0	1	0	0	1	0	0	0	0	0	0	0	0		0	1	0	0	0
764	2006	41	2	0	1	0	0	1	0	0	0	0	0	0	0	0		0	0	0	0	0
765	1998	41	2	0	1	1	1	1	0	0	0	0	0	0	0	0		0	0	0	0	0
766	2000	80	3	1	0	1	0	1	0	0	0	0	0	0	0	0		0	0	0	0	1
767	1996	60	3	1	0	1	0	1	0	0	0	0	0	0	0	0		0	0	0	0	0
768	2011	63	3	1	0	1	0	1	0	0	0	0	0	0	0	0		0	1	0	0	0
769	2013	30	2	0	1	0	0	0	1	1	0	0	0	0	0	0		0	1	0	0	0
770	2016	30	2	0	1	1	1	0	1	0	0	0	0	0	1	0		0	1	0	0	0
771	2014	39	2	0	1	0	1	0	1	1	0	0	0	0	0	0		0	1	0	0	0
772	2009	20	2	0	1	0	1	0	1	0	0	0	0	0	0	0	fistule chronique	0	0	0	0	0
773	1996	21	2	0	1	1	1	0	1	1	0	0	0	0	0	0		0	0	0	0	0
774	2010	38	2	0	1	1	1	0	1	0	0	0	0	0	1	0		0	0	0	0	0
775	2005	28	2	0	1	1	1	0	1	1	0	0	0	1	0	0		1	1	0	0	0
776	2004	46	2	0	1	1	1	0	1	0	0	0	1	0	0	0		0	0	0	0	0
777	2015	70	3	1	0	0	0	0	1	0	0	0	0	0	0	1		0	0	0	0	0
778	1995	72	3	1	0	0	1	0	1	0	0	0	0	0	1	0		0	0	0	0	0
779	2008	24	2	0	1	1	0	1	0	0	0	0	0	0	0	0		0	0	0	0	0
780	2003	17	2	0	1	0	0	1	0	0	0	0	0	0	0	0		0	0	0	0	0
781	2011	20	2	0	1	1	0	1	0	0	0	0	0	0	0	0		0	1	0	0	0
782	1999	21	2	0	1	1	1	1	0	0	0	0	0	0	0	0		0	0	0	0	0
783	2000	23	2	0	1	1	1	1	0	0	0	0	0	0	0	0		0	0	0	0	0
784	1997	42	2	0	1	1	0	1	0	0	0	0	0	0	0	0		0	0	0	0	0
785	2007	43	2	0	1	1	1	1	0	0	0	0	0	0	0	0		0	0	0	0	0
786	2002	44	2	0	1	1	1	1	0	0	0	0	0	0	0	0		0	0	0	0	0
787	2001	72	3	1	0	0	0	1	0	0	0	0	0	0	0	0		0	0	0	0	1
788	2012	60	3	1	0	0	0	1	0	0	0	0	0	0	0	0		0	1	0	0	0
789	1998	62	3	1	0	1	0	1	0	0	0	0	0	0	0	0		0	0	0	0	0
790	2006	4	1	0	0	1	1	1	0	0	0	0	0	0	0	0		0	0	0	0	0
791	2000	23	2	0	1	0	1	0	1	0	0	0	0	0	1	0		0	0	0	0	0
792	1995	17	2	0	1	1	1	0	1	1	0	0	0	0	0	0		0	0	0	0	0
793	1999	57	2	0	1	1	0	0	1	0	0	0	1	0	0	0		0	0	0	0	0
794	1997	41	2	0	1	0	1	0	1	0	0	0	0	0	0	0	laryngée	0	0	0	0	0
795	2009	56	2	0	1	0	1	0	1	0	0	0	0	0	1	0		0	0	0	0	0
796	2004	74	3	1	0	1	1	0	1	1	0	0	0	0	0	0		0	0	0	0	0
797	2015	64	3	1	0	1	1	0	1	0	1	0	0	0	0	0		0	0	0	0	0
798	2016	24	2	0	1	1	0	1	0	0	0	0	0	0	0	0		0	1	0	0	0
799	2007	24	2	0	1	0	0	1	0	0	0	0	0	0	0	0		0	0	0	0	1
800	2005	25	2	0	1	1	0	1	0	0	0	0	0	0	0	0		0	1	0	0	0
801	1998	22	2	0	1	0	0	1	0	0	0	0	0	0	0	0		0	0	0	0	0
802	2010	27	2	0	1	1	1	1	0	0	0	0	0	0	0	0		0	0	0	0	0
803	2003	30	2	0	1	1	1	1	0	0	0	0	0	0	0	0		0	0	0	0	0
804	1996	35	2	0	1	1	1	1	0	0	0	0	0	0	0	0		0	0	0	0	0
805	2002	54	2	0	1	1	0	1	0	0	0	0	0	0	0	0		0	0	0	0	0
806	2001	40	2	0	1	1	0	1	0	0	0	0	0	0	0	0		0	0	0	0	0
807	2006	44	2	0	1	1	0	1	0	0	0	0	0	0	0	0		0	0	0	0	0
808	2012	53	2	0	1	1	1	1	0	0	0	0	0	0	0	0		0	1	0	0	0
809	2011	54	2	0	1	0	1	1	0	0	0	0	0	0	0	0		0	1	0	0	0
810	2014	78	3	1	0	1	0	1	0	0	0	0	0	0	0	0		0	1	0	0	0
811	2008	64	3	1	0	0	0	1	0	0	0	0	0	0	0	0		0	0	0	0	0
812	2013	11	1	0	0	1	0	1	0	0	0	0	0	0	0	0		0	1	0	0	0
813	2016	26	2	0	1	0	0	0	1	1	0	0	0	0	0	0		0	0	0	0	0
814	2012	21	2	0	1	0	0	0	1	1	0	0	0	0	0	0		0	1	0	0	0
815	2011	37	2	0	1	1	0	0	1	1	0	0	0	0	0	0		0	1	0	0	0
816	1998	26	2	0	1	1	0	0	1	0	0	0	1	0	0	0		0	0	0	0	0
817	2015	26	2	0	1	0	1	0	1	1	0	0	0	0	0	0		0	1	0	0	0
818	2008	37	2	0	1	0	1	0	1	0	0	0	0	0	1	0		0	0	0	0	0
819	2004	23	2	0	1	0	1	0	1	1	0	0	0	0	0	0		0	0	0	0	0
820	2007	48	2	0	1	0	0	0	1	1	0	0	0	0	0	0		0	0	0	0	0
821	1999	45	2	0	1	0	1	0	1	0	0	0	1	0	0	0		0	0	0	0	0
822	2014	54	2	0	1	0	1	0	1	1	0	0	0	0	0	0		0	1	0	0	0
823	1997	61	3	1	0	0	1	0	1	0	0	0	1	0	0	0		0	0	0	0	0
824	2002	68	3	1	0	0	1	0	1	0	0	0	1	0	0	0		0	0	0	0	0
825	2000	87	3	1	0	1	1	0	1	1	0	0	0	0	0	0		0	0	0	0	0
826	2005	21	2	0	1	0	1	1	0	0	0	0	0	0	0	0		0	1	0	0	0
827	2009	34	2	0	1	1	1	1	0	0	0	0	0	0	0	0		0	0	0	0	0
828	2010	22	2	0	1	1	1	1	0	0	0	0	0	0	0	0		0	0	0	0	0
829	2013	58	2	0	1	0	1	1	0	0	0	0	0	0	0	0		0	1	0	0	0
830	2001	71	3	1	0	1	0	1	0	0	0	0	0	0	0	0		0	0	0	0	1
831	2006	85	3	1	0	0	0	1	0	0	0	0	0	0	0	0		0	0	0	0	0
832	1996	60	3	1	0	1	0	1	0	0	0	0	0	0	0	0		0	0	0	0	0
833	2003	73	3	1	0	0	1	1	0	0	0	0	0	0	0	0		0	0	0	0	0
834	1995	4	1	0	0	0	1	0	1	0	0	0	1	0	0	0		0	0	0	0	0
835	2004	17	2	0	1	1	0	0	1	0	0	0	0	0	1	0		0	0	0	0	0
836	2001	26	2	0	1	1	1	0	1	0	0	0	0	0	1	0		0	0	0	0	0
837	2012	26	2	0	1	1	1	0	1	1	0	0	0	0	0	0		0	1	0	0	0
838	2013	28	2	0	1	0	1	0	1	1	0	0	0	0	0	0		0	0	0	0	0
839	2015	30	2	0	1	0	1	0	1	0	0	0	0	0	1	1		1	1	0	0	0
840	1996	33	2	0	1	0	1	0	1	0	0	0	0	0	1	0		0	0	0	0	0
841	2006	29	2	0	1	1	1	0	1	1	0	0	0	0	0	0		0	0	0	0	0
842	2002	38	2	0	1	0	1	0	1	1	0	0	0	0	0	0		0	0	0	0	0
843	2014	51	2	0	1	0	0	0	1	1	0	0	0	0	0	0		0	1	0	0	0
844	1999	55	2	0	1	0	0	0	1	1	0	0	0	0	0	0		0	0	0	0	0
845	2007	44	2	0	1	1	1	0	1	0	0	0	0	0	1	0		0	0	0	0	0
846	2009	75	3	1	0	1	0	0	1	0	1	0	0	0	0	0		0	0	0	0	0
847	2005	65	3	1	0	1	1	0	1	1	0	0	0	0	0	0		0	1	0	0	0
848	2003	30	2	0	1	1	0	1	0	0	0	0	0	0	0	0		0	0	0	0	0
849	2011	22	2	0	1	1	1	1	0	0	0	0	0	0	0	0		0	1	0	0	0
850	1995	38	2	0	1	1	1	1	0	0	0	0	0	0	0	0		0	0	0	0	0
851	2010	46	2	0	1	0	0	1	0	0	0	0	0	0	0	0		0	0	0	0	0
852	2016	53	2	0	1	1	1	1	0	0	0	0	0	0	0	0		0	1	0	0	0
853	1998	49	2	0	1	0	1	1	0	0	0	0	0	0	0	0		0	0	0	0	0
854	1997	68	3	1	0	1	0	1	0	0	0	0	0	0	0	0		0	0	0	0	0
855	2000	73	3	1	0	1	0	1	0	0	0	0	0	0	0	0		0	0	0	0	0
856	2008	61	3	1	0	0	1	1	0	0	0	0	0	0	0	0		0	0	0	0	0
857	2001	24	2	0	1	1	0	0	1	0	0	0	0	0	0	1		0	0	0	0	0
858	2010	21	2	0	1	0	0	0	1	0	0	0	0	0	0	1		0	0	0	0	0
859	2003	27	2	0	1	0	1	0	1	0	0	0	0	0	0	0	TBC mammaire	0	0	0	0	0
860	2005	37	2	0	1	1	1	0	1	0	1	0	0	0	0	0		0	1	0	0	0
861	2009	32	2	0	1	0	1	0	1	0	0	0	0	0	0	1		0	0	0	0	0
862	2014	47	2	0	1	1	0	0	1	0	0	0	0	0	1	0		0	1	0	0	0
863	1999	45	2	0	1	1	0	0	1	0	0	0	1	0	0	0		1	0	0	0	0
864	2004	52	2	0	1	0	0	0	1	1	0	0	0	0	0	0		0	0	0	0	0
865	1997	42	2	0	1	1	1	0	1	1	0	0	0	0	0	0		0	0	0	0	0
866	1996	42	2	0	1	0	1	0	1	0	0	0	0	0	1	0		1	0	0	0	0
867	2008	65	3	1	0	0	0	0	1	1	0	0	0	0	0	0		0	0	0	0	0
868	1995	67	3	1	0	0	1	0	1	1	0	0	0	0	0	0		0	0	0	0	0
869	2002	28	2	0	1	1	0	1	0	0	0	0	0	0	0	0		0	0	0	0	0
870	2006	23	2	0	1	1	0	1	0	0	0	0	0	0	0	0		0	0	0	0	0
871	2016	19	2	0	1	1	1	1	0	0	0	0	0	0	0	0		0	1	0	0	0
872	2013	31	2	0	1	1	1	1	0	0	0	0	0	0	0	0		0	1	0	0	0
873	1998	57	2	0	1	1	0	1	0	0	0	0	0	0	0	0		0	0	0	0	0
874	2011	54	2	0	1	1	1	1	0	0	0	0	0	0	0	0		0	1	0	0	0
875	2007	56	2	0	1	1	1	1	0	0	0	0	0	0	0	0		0	0	0	0	0
876	2000	60	3	1	0	1	0	1	0	0	0	0	0	0	0	0		0	0	0	0	0
877	2015	91	3	1	0	0	0	1	0	0	0	0	0	0	0	0		0	1	0	0	0
878	2012	7	1	0	0	0	1	0	1	1	0	0	0	0	0	0		0	0	0	0	0
879	1996	17	2	0	1	0	0	0	1	0	0	1	0	0	0	0	lupus tuberculeux	0	0	0	0	0
880	2012	20	2	0	1	1	1	0	1	1	0	0	0	0	0	0		0	1	0	0	0
881	1995	25	2	0	1	1	1	0	1	0	0	0	0	0	1	0		0	0	0	0	0
882	1998	23	2	0	1	1	1	0	1	1	0	0	0	0	0	0		0	0	0	0	0
883	2009	37	2	0	1	0	1	0	1	1	0	0	0	0	0	0		0	0	0	0	0
884	2016	42	2	0	1	1	0	0	1	0	0	0	0	0	1	0		0	0	0	0	1
885	1999	58	2	0	1	0	0	0	1	0	0	0	0	1	0	0		0	0	0	0	0
886	2005	80	3	1	0	1	0	0	1	0	0	0	0	0	0	1		0	1	0	0	0
887	2007	69	3	1	0	0	1	0	1	0	0	0	1	0	0	0		0	0	0	0	0
888	2002	62	3	1	0	0	1	0	1	0	0	1	0	0	0	0		0	0	0	0	0
889	1997	22	2	0	1	0	1	1	0	0	0	0	0	0	0	0		0	0	0	0	0
890	2013	32	2	0	1	1	1	1	0	0	0	0	0	0	0	0		0	1	0	0	0
891	2015	34	2	0	1	1	1	1	0	0	0	0	0	0	0	0		0	1	0	0	0
892	2004	51	2	0	1	1	0	1	0	0	0	0	0	0	0	0		0	0	0	0	0
893	2014	55	2	0	1	1	1	1	0	0	0	0	0	0	0	0		0	1	0	0	0
894	2000	64	3	1	0	1	0	1	0	0	0	0	0	0	0	0		0	0	0	0	0
895	2006	78	3	1	0	0	1	1	0	0	0	0	0	0	0	0		0	0	0	0	0
896	2010	61	3	1	0	0	1	1	0	0	0	0	0	0	0	0		0	0	0	0	0
897	2008	82	3	1	0	1	1	1	0	0	0	0	0	0	0	0		0	0	0	0	0
898	2001	10	1	0	0	1	0	0	1	1	0	0	0	0	0	0		0	0	0	0	0
899	2003	13	1	0	0	0	1	0	1	0	1	0	0	0	0	0		0	0	0	0	0
900	2011	1	1	0	0	1	1	0	1	1	0	0	0	0	0	0		0	1	0	0	0
901	2015	24	2	0	1	1	0	0	1	0	0	0	0	0	1	0		0	0	0	0	0
902	2011	39	2	0	1	1	0	0	1	1	0	0	0	0	0	0		0	1	0	0	0
903	2014	34	2	0	1	0	1	0	1	1	0	0	0	0	0	0		0	1	0	0	0
904	1995	31	2	0	1	1	1	0	1	1	0	0	0	0	0	0		0	0	0	0	0
905	1999	23	2	0	1	1	1	0	1	1	0	0	0	0	0	0		0	0	0	0	0
906	2001	56	2	0	1	0	0	0	1	1	0	0	0	0	0	0		0	0	0	0	0
907	1996	49	2	0	1	0	0	0	1	0	1	0	0	0	0	0		0	0	0	0	0
908	2008	51	2	0	1	1	1	0	1	0	0	0	0	1	0	0		0	0	0	0	0
909	2005	50	2	0	1	0	1	0	1	0	0	0	0	1	0	0		0	0	0	0	0
910	2000	54	2	0	1	0	1	0	1	0	0	0	0	0	0	0	TBC nez	0	0	0	0	0
911	2006	43	2	0	1	1	1	0	1	0	0	0	1	0	0	0		0	0	0	0	0
912	2012	78	3	1	0	1	0	0	1	1	0	0	0	0	0	0		0	1	0	0	0
913	2004	68	3	1	0	0	1	0	1	0	0	0	0	0	0	1		0	0	0	0	0
914	2007	38	2	0	1	1	0	1	0	0	0	0	0	0	0	0		0	0	0	0	0
915	2002	19	2	0	1	1	1	1	0	0	0	0	0	0	0	0		0	0	0	0	0
916	2003	34	2	0	1	1	1	1	0	0	0	0	0	0	0	0		0	0	0	0	0
917	2016	46	2	0	1	1	0	1	0	0	0	0	0	0	0	0		0	1	0	0	0
918	2013	55	2	0	1	1	1	1	0	0	0	0	0	0	0	0		0	1	0	0	0
919	1997	52	2	0	1	1	1	1	0	0	0	0	0	0	0	0		0	0	0	0	0
920	1998	68	3	1	0	1	1	1	0	0	0	0	0	0	0	0		0	0	0	0	0
921	2010	8	1	0	0	0	1	0	1	1	0	0	0	0	0	0		0	0	0	0	0
922	2009	12	1	0	0	0	1	0	1	1	0	0	0	0	0	0		0	0	0	0	0
923	1995	25	2	0	1	0	1	0	1	1	0	0	0	0	0	0		0	0	0	0	0
924	1996	19	2	0	1	0	1	0	1	1	0	0	0	0	0	0		0	0	0	0	0
925	2009	29	2	0	1	0	1	0	1	1	0	0	0	0	0	0		0	0	0	0	0
926	2010	23	2	0	1	0	1	0	1	0	0	0	0	0	0	1		0	0	0	0	0
927	2008	28	2	0	1	0	1	0	1	0	0	0	0	0	0	1		0	0	0	0	0
928	2015	51	2	0	1	0	1	0	1	1	0	0	0	0	0	0		0	1	0	0	0
929	2005	53	2	0	1	1	1	0	1	0	0	0	1	0	0	0		0	1	0	0	0
930	2002	44	2	0	1	1	1	0	1	0	0	0	0	0	0	0	laryngée	0	0	0	0	0
931	2003	63	3	1	0	1	0	0	1	0	0	0	0	0	1	0		0	0	0	0	0
932	1999	71	3	1	0	1	0	0	1	0	0	0	0	0	1	0		0	0	0	0	0
933	2001	29	2	0	1	1	0	1	0	0	0	0	0	0	0	0		0	0	0	0	0
934	2013	38	2	0	1	1	1	1	0	0	0	0	0	0	0	0		0	1	0	0	0
935	1997	18	2	0	1	0	1	1	0	0	0	0	0	0	0	0		0	0	0	0	0
936	2016	35	2	0	1	0	1	1	0	0	0	0	0	0	0	0		0	1	0	0	0
937	2012	32	2	0	1	0	1	1	0	0	0	0	0	0	0	0		0	1	0	0	0
938	2000	20	2	0	1	1	1	1	0	0	0	0	0	0	0	0		0	0	0	0	0
939	2011	56	2	0	1	0	0	1	0	0	0	0	0	0	0	0		0	0	0	0	0
940	2014	53	2	0	1	1	0	1	0	0	0	0	0	0	0	0		0	1	0	0	0
941	1998	50	2	0	1	0	0	1	0	0	0	0	0	0	0	0		0	0	0	0	0
942	2004	44	2	0	1	1	1	1	0	0	0	0	0	0	0	0		0	0	0	0	0
943	2007	64	3	1	0	0	0	1	0	0	0	0	0	0	0	0		0	0	0	0	0
944	2006	12	1	0	0	0	1	1	0	0	0	0	0	0	0	0		0	0	0	0	0
945	2000	21	2	0	1	1	0	0	1	0	0	0	0	0	1	0		0	0	0	0	0
946	2012	35	2	0	1	0	0	0	1	1	0	0	0	0	0	0		0	1	0	0	0
947	2015	26	2	0	1	0	0	0	1	1	0	0	0	0	0	0		0	1	0	0	0
948	1998	29	2	0	1	0	1	0	1	1	0	0	0	0	0	0		0	0	0	0	0
949	2009	30	2	0	1	0	1	0	1	1	0	0	0	0	0	0		0	0	0	0	0
950	1995	28	2	0	1	1	1	0	1	1	0	0	0	0	0	0		0	0	0	0	0
951	2011	51	2	0	1	0	0	0	1	1	0	0	0	0	0	0		0	1	0	0	0
952	2006	48	2	0	1	1	0	0	1	1	0	0	0	0	0	0		0	0	0	0	0
953	2007	56	2	0	1	0	0	0	1	1	0	0	0	0	0	0		0	0	0	0	0
954	2005	59	2	0	1	0	0	0	1	1	0	0	0	0	0	0		0	1	0	0	0
955	2013	58	2	0	1	0	0	0	1	1	0	0	0	0	0	0		0	1	0	0	0
956	2014	26	2	0	1	0	0	1	0	0	0	0	0	0	0	0		0	1	0	0	0
957	1999	28	2	0	1	1	0	1	0	0	0	0	0	0	0	0		0	0	0	0	0
958	2008	23	2	0	1	0	0	1	0	0	0	0	0	0	0	0		0	0	0	0	0
959	2016	32	2	0	1	0	0	1	0	0	0	0	0	0	0	0		0	1	0	0	0
960	1996	36	2	0	1	0	0	1	0	0	0	0	0	0	0	0		0	0	0	0	0
961	1997	31	2	0	1	1	0	1	0	0	0	0	0	0	0	0		0	0	0	0	0
962	2001	27	2	0	1	1	1	1	0	0	0	0	0	0	0	0		0	0	0	0	0
963	2004	29	2	0	1	1	1	1	0	0	0	0	0	0	0	0		0	0	0	0	0
964	2002	23	2	0	1	0	1	1	0	0	0	0	0	0	0	0		0	0	0	0	0
965	2010	45	2	0	1	1	1	1	0	0	0	0	0	0	0	0		0	1	0	0	0
966	2003	6	1	0	0	1	1	0	1	1	0	0	0	0	0	0		0	0	0	0	0
967	2012	39	2	0	1	0	0	0	1	1	0	0	0	0	0	0		0	0	0	0	0
968	2001	23	2	0	1	1	0	0	1	0	0	0	0	0	1	0		0	0	0	0	0
969	2013	23	2	0	1	0	0	0	1	1	0	0	0	0	0	0		0	1	0	0	0
970	1996	38	2	0	1	1	0	0	1	1	0	0	0	0	0	0		0	0	0	0	0
971	2009	25	2	0	1	1	0	0	1	0	0	1	0	0	0	0		0	0	0	0	0
972	2011	21	2	0	1	0	1	0	1	1	0	0	0	0	0	0		0	1	0	0	0
973	1998	25	2	0	1	1	1	0	1	0	0	0	0	0	1	0		0	0	0	0	0
974	1997	56	2	0	1	0	0	0	1	0	0	0	0	1	0	0		0	0	0	0	0
975	2007	65	3	1	0	0	1	0	1	1	0	0	0	0	0	0		0	0	0	0	0
976	2016	63	3	1	0	0	1	0	1	1	0	0	0	0	0	0		0	0	0	0	0
977	1999	36	2	0	1	0	0	1	0	0	0	0	0	0	0	0		0	0	0	0	0
978	2003	17	2	0	1	1	0	1	0	0	0	0	0	0	0	0		0	0	0	0	0
979	2002	18	2	0	1	1	0	1	0	0	0	0	0	0	0	0		0	0	0	0	0
980	2008	18	2	0	1	1	0	1	0	0	0	0	0	0	0	0		0	0	0	0	0
981	2015	36	2	0	1	0	0	1	0	0	0	0	0	0	0	0		0	1	0	0	0
982	2014	31	2	0	1	1	1	1	0	0	0	0	0	0	0	0		0	1	0	0	0
983	2005	58	2	0	1	0	0	1	0	0	0	0	0	0	0	0		0	1	0	0	0
984	1995	43	2	0	1	1	1	1	0	0	0	0	0	0	0	0		0	0	0	0	1
985	2000	76	3	1	0	1	0	1	0	0	0	0	0	0	0	0		0	0	0	0	0
986	2006	6	1	0	0	1	0	0	1	0	0	0	0	0	0	1		0	0	0	0	0
987	2004	6	1	0	0	1	0	1	0	0	0	0	0	0	0	0		0	0	0	0	0
988	2010	13	1	0	0	0	1	1	0	0	0	0	0	0	0	0		0	0	0	0	0
989	1997	25	2	0	1	0	1	0	1	0	0	0	0	0	0	1		0	0	0	0	0
990	2001	25	2	0	1	1	1	0	1	0	0	0	0	0	1	0		0	0	0	0	0
991	2012	37	2	0	1	0	1	0	1	1	0	0	0	0	0	0		0	1	0	0	0
992	2002	15	2	0	1	1	1	0	1	0	0	0	0	0	1	0		0	0	0	0	0
993	2010	21	2	0	1	0	1	0	1	1	0	0	0	0	0	0		0	0	0	0	0
994	2016	26	2	0	1	0	1	0	1	1	0	0	0	0	0	0		0	1	0	0	0
995	2008	32	2	0	1	0	1	0	1	1	0	0	0	0	0	0		0	0	0	0	0
996	2000	28	2	0	1	1	1	0	1	1	1	0	0	0	0	0		1	0	0	0	0
997	2014	50	2	0	1	1	0	0	1	0	0	0	0	0	0	0	oculaire	0	1	0	0	0
998	2011	50	2	0	1	1	0	0	1	1	0	0	0	0	0	0		0	1	0	0	0
999	2007	55	2	0	1	1	1	0	1	0	0	0	0	0	0	0		0	0	0	0	0
1000	2003	46	2	0	1	1	1	0	1	0	0	0	0	0	0	1		0	0	0	0	0
1001	1996	63	3	1	0	0	1	0	1	1	0	0	0	0	0	0		0	0	0	0	0
1002	2005	27	2	0	1	1	0	1	0	0	0	0	0	0	0	0		0	1	0	0	0
1003	2004	29	2	0	1	0	1	1	0	0	0	0	0	0	0	0		0	0	0	0	0
1004	1999	59	2	0	1	1	0	1	0	0	0	0	0	0	0	0		0	0	0	0	0
1005	2013	59	2	0	1	0	1	1	0	0	0	0	0	0	0	0		0	0	0	0	0
1006	1998	42	2	0	1	1	1	1	0	0	0	0	0	0	0	0		0	0	0	0	0
1007	2015	81	3	1	0	1	0	1	0	0	0	0	0	0	0	0		0	0	0	0	0
1008	2009	75	3	1	0	1	0	1	0	0	0	0	0	0	0	0		0	0	0	0	0
1009	1995	85	3	1	0	0	1	1	0	0	0	0	0	0	0	0		0	0	0	0	0
1010	2005	22	2	0	1	1	0	0	1	0	0	0	0	0	1	0		0	1	0	0	0
1011	2011	24	2	0	1	0	1	0	1	1	0	0	0	0	0	0		0	0	0	0	0
1012	1999	31	2	0	1	0	1	0	1	0	0	0	1	0	0	0		0	0	0	0	0
1013	2004	24	2	0	1	1	1	0	1	1	0	0	0	0	0	0		0	0	0	0	0
1014	1995	38	2	0	1	0	1	0	1	1	0	0	0	0	0	0		0	0	0	0	0
1015	2001	44	2	0	1	1	0	0	1	0	0	0	0	1	0	0		0	0	0	0	0
1016	2010	47	2	0	1	0	0	0	1	1	0	0	0	0	0	0		0	0	0	0	0
1017	1997	50	2	0	1	0	1	0	1	1	0	0	0	0	0	0		0	0	0	0	0
1018	2015	76	3	1	0	1	0	0	1	0	0	0	1	0	0	0		0	1	0	0	0
1019	2016	32	2	0	1	0	0	1	0	0	0	0	0	0	0	0		0	1	0	0	0
1020	2009	22	2	0	1	1	0	1	0	0	0	0	0	0	0	0		0	0	0	0	0
1021	2000	36	2	0	1	1	1	1	0	0	0	0	0	0	0	0		0	0	0	0	0
1022	2012	49	2	0	1	0	0	1	0	0	0	0	0	0	0	0		0	1	0	0	0
1023	2008	56	2	0	1	1	1	1	0	0	0	0	0	0	0	0		0	0	0	0	0
1024	1996	78	3	1	0	1	0	1	0	0	0	0	0	0	0	0		0	0	0	0	0
1025	2013	81	3	1	0	1	0	1	0	0	0	0	0	0	0	0		0	1	0	0	0
1026	1998	62	3	1	0	1	0	1	0	0	0	0	0	0	0	0		0	0	0	0	0
1027	2003	74	3	1	0	0	0	1	0	0	0	0	0	0	0	0		0	0	0	0	0
1028	2002	74	3	1	0	0	1	1	0	0	0	0	0	0	0	0		0	0	0	0	0
1029	2006	11	1	0	0	0	0	0	1	1	0	0	0	0	0	0		0	0	0	0	0
1030	2014	7	1	0	0	0	0	1	0	0	0	0	0	0	0	0		0	1	0	0	0
1031	2012	25	2	0	1	0	0	0	1	1	0	0	0	0	0	0		0	0	0	0	0
1032	1999	27	2	0	1	1	0	0	1	0	0	0	0	0	0	1		0	0	0	0	0
1033	2015	20	2	0	1	1	0	0	1	0	0	0	1	0	0	0		0	0	0	0	0
1034	1995	15	2	0	1	1	1	0	1	1	0	0	0	0	0	0		0	0	0	0	0
1035	2006	32	2	0	1	0	1	0	1	1	0	0	0	0	0	0		0	0	0	0	0
1036	1998	54	2	0	1	0	0	0	1	1	0	0	0	0	0	0		0	0	0	0	0
1037	2005	43	2	0	1	1	0	0	1	0	0	0	0	0	1	0		0	1	0	0	0
1038	2002	56	2	0	1	0	0	0	1	0	0	0	0	0	0	1		0	0	0	0	0
1039	2011	57	2	0	1	1	1	0	1	0	0	0	0	0	0	0	uvéite tuberculeuse	0	0	0	0	0
1040	2016	51	2	0	1	0	1	0	1	0	0	1	0	0	0	0		0	1	0	0	0
1041	2007	72	3	1	0	1	1	0	1	0	0	1	0	0	0	0		0	0	0	0	0
1042	2004	18	2	0	1	0	0	1	0	0	0	0	0	0	0	0		0	0	0	0	0
1043	2008	33	2	0	1	1	1	1	0	0	0	0	0	0	0	0		0	0	0	0	0
1044	2010	19	2	0	1	0	1	1	0	0	0	0	0	0	0	0		0	0	0	0	0
1045	1997	40	2	0	1	0	0	1	0	0	0	0	0	0	0	0		0	0	0	0	0
1046	2014	49	2	0	1	0	0	1	0	0	0	0	0	0	0	0		0	1	0	0	0
1047	2013	53	2	0	1	0	0	1	0	0	0	0	0	0	0	0		0	1	0	0	0
1048	2009	58	2	0	1	1	1	1	0	0	0	0	0	0	0	0		0	0	0	0	0
1049	2003	60	3	1	0	0	0	1	0	0	0	0	0	0	0	0		0	0	0	0	1
1050	2001	71	3	1	0	0	0	1	0	0	0	0	0	0	0	0		0	0	0	0	0
1051	1996	70	3	1	0	1	0	1	0	0	0	0	0	0	0	0		0	0	0	0	0
1052	2000	75	3	1	0	0	1	1	0	0	0	0	0	0	0	0		0	0	0	0	0
1053	2016	18	2	0	1	0	0	0	1	1	0	0	0	0	0	0		0	1	0	0	0
1054	2012	24	2	0	1	0	0	0	1	0	0	0	0	0	0	1		0	1	0	0	0
1055	2014	27	2	0	1	0	0	0	1	0	0	0	0	0	1	0		0	1	0	0	0
1056	2005	34	2	0	1	0	0	0	1	1	0	0	0	0	0	0		0	1	0	0	0
1057	1997	35	2	0	1	0	0	0	1	0	0	0	1	0	0	0		0	0	0	0	0
1058	2000	24	2	0	1	0	0	0	1	0	0	0	0	0	0	1		0	0	0	0	0
1059	2009	26	2	0	1	0	1	0	1	0	0	0	0	0	1	0		0	0	0	0	0
1060	1999	23	2	0	1	0	1	0	1	1	0	0	0	0	0	0		0	0	0	0	0
1061	2007	33	2	0	1	0	1	0	1	0	0	0	0	0	0	1		0	0	0	0	0
1062	2015	41	2	0	1	0	0	0	1	0	1	0	0	0	0	0		0	1	0	0	0
1063	2013	79	3	1	0	1	0	0	1	0	0	0	0	0	1	0		0	1	0	0	1
1064	2006	21	2	0	1	1	0	1	0	0	0	0	0	0	0	0		0	0	0	0	0
1065	2001	23	2	0	1	1	0	1	0	0	0	0	0	0	0	0		0	0	0	0	0
1066	1995	31	2	0	1	1	1	1	0	0	0	0	0	0	0	0		0	0	0	0	0
1067	2003	37	2	0	1	0	1	1	0	0	0	0	0	0	0	0		0	0	0	0	0
1068	1998	27	2	0	1	1	1	1	0	0	0	0	0	0	0	0		0	0	0	0	0
1069	2011	24	2	0	1	1	1	1	0	0	0	0	0	0	0	0		0	1	0	0	0
1070	2010	51	2	0	1	0	0	1	0	0	0	0	0	0	0	0		0	0	0	0	0
1071	2002	43	2	0	1	1	1	1	0	0	0	0	0	0	0	0		0	0	0	0	0
1072	2008	47	2	0	1	1	1	1	0	0	0	0	0	0	0	0		0	0	0	0	0
1073	1996	65	3	1	0	0	1	1	0	0	0	0	0	0	0	0		0	0	0	0	0
1074	2004	73	3	1	0	1	1	1	0	0	0	0	0	0	0	0		0	0	0	0	0
1075	2013	21	2	0	1	1	0	0	1	1	0	0	0	0	0	0		0	1	0	0	0
1076	1995	29	2	0	1	0	1	0	1	1	0	0	0	0	0	0		0	0	0	0	0
1077	2004	24	2	0	1	0	1	0	1	1	0	0	0	0	0	0		0	0	0	0	0
1078	2010	33	2	0	1	0	1	0	1	1	0	0	0	0	0	0		0	0	0	0	0
1079	1996	25	2	0	1	0	1	0	1	0	0	0	0	0	0	0	TBC mammaire	0	0	0	0	0
1080	2005	49	2	0	1	0	0	0	1	0	0	0	1	0	0	0		0	1	0	0	0
1081	2015	52	2	0	1	0	0	0	1	0	0	0	0	0	0	1		0	0	0	0	0
1082	2011	50	2	0	1	0	1	0	1	0	0	0	0	0	0	1		0	1	0	0	0
1083	2000	41	2	0	1	1	1	0	1	1	0	0	0	0	0	0		0	0	0	0	0
1084	2007	42	2	0	1	0	1	0	1	0	0	0	0	0	0	1		0	0	0	0	0
1085	1998	71	3	1	0	0	0	0	1	1	0	0	0	0	0	0		0	0	0	0	0
1086	1999	68	3	1	0	0	1	0	1	0	0	0	0	0	1	1		1	0	0	0	0
1087	2012	22	2	0	1	0	0	1	0	0	0	0	0	0	0	0		0	1	0	0	0
1088	2002	28	2	0	1	1	0	1	0	0	0	0	0	0	0	0		0	0	0	0	0
1089	2001	27	2	0	1	1	0	1	0	0	0	0	0	0	0	0		0	0	0	0	0
1090	2009	23	2	0	1	1	1	1	0	0	0	0	0	0	0	0		0	0	0	0	0
1091	2014	27	2	0	1	0	1	1	0	0	0	0	0	0	0	0		0	1	0	0	0
1092	2006	36	2	0	1	1	1	1	0	0	0	0	0	0	0	0		0	0	0	0	0
1093	2003	48	2	0	1	0	0	1	0	0	0	0	0	0	0	0		0	0	0	0	0
1094	2008	51	2	0	1	1	1	1	0	0	0	0	0	0	0	0		0	0	0	0	0
1095	1997	68	3	1	0	1	1	1	0	0	0	0	0	0	0	0		0	0	0	0	0
1096	2016	6	1	0	0	1	0	0	1	1	0	0	0	0	0	0		0	1	0	0	0
1097	2015	35	2	0	1	0	0	0	1	1	0	0	0	0	0	0		0	0	0	0	1
1098	1996	36	2	0	1	0	0	0	1	0	0	0	0	0	1	0		0	0	0	0	0
1099	2006	37	2	0	1	1	0	0	1	0	0	0	0	0	1	0		0	0	0	0	0
1100	2012	30	2	0	1	1	0	0	1	1	0	0	0	0	0	0		0	1	0	0	0
1101	2001	29	2	0	1	0	1	0	1	0	0	0	0	0	1	0		0	0	0	0	0
1102	2013	25	2	0	1	1	1	0	1	0	0	0	0	0	1	0		0	1	0	0	0
1103	2014	29	2	0	1	1	1	0	1	0	0	0	0	0	1	0		0	1	0	0	0
1104	2010	22	2	0	1	1	1	0	1	0	0	0	0	0	1	0		0	0	0	0	0
1105	2000	30	2	0	1	1	1	0	1	1	0	0	0	0	0	0		0	0	0	0	0
1106	1999	29	2	0	1	0	1	0	1	0	0	0	0	0	0	0	mammaire	0	0	0	0	0
1107	1995	25	2	0	1	1	1	0	1	0	0	0	0	0	0	1		0	0	0	0	0
1108	2007	43	2	0	1	0	0	0	1	1	0	0	0	0	0	0		0	0	0	0	0
1109	2011	57	2	0	1	0	1	0	1	1	0	0	0	0	0	0		0	1	0	0	0
1110	2004	43	2	0	1	1	1	0	1	1	0	0	0	0	0	0		0	0	0	0	0
1111	1998	65	3	1	0	1	0	0	1	0	0	0	0	1	0	0		0	0	0	0	0
1112	2002	64	3	1	0	1	1	0	1	0	0	0	1	0	0	0		0	0	0	0	0
1113	2016	62	3	1	0	1	1	0	1	1	0	1	0	0	0	0		1	0	0	0	0
1114	1997	72	3	1	0	0	1	0	1	0	1	0	0	0	0	0		0	0	0	0	0
1115	2005	25	2	0	1	1	0	1	0	0	0	0	0	0	0	0		0	1	0	0	0
1116	2008	40	2	0	1	1	1	1	0	0	0	0	0	0	0	0		0	0	0	0	0
1117	2003	73	3	1	0	1	0	1	0	0	0	0	0	0	0	0		0	0	0	0	0
1118	2009	68	3	1	0	0	0	1	0	0	0	0	0	0	0	0		0	0	0	0	0
1119	2008	34	2	0	1	0	0	0	1	0	0	0	0	0	1	0		0	0	0	0	0
1120	2005	27	2	0	1	1	0	0	1	1	0	0	0	0	0	0		0	1	0	0	0
1121	2016	28	2	0	1	1	0	0	1	0	0	0	0	0	0	1		0	1	0	0	0
1122	2007	19	2	0	1	1	1	0	1	0	0	0	0	0	0	1		0	0	0	0	0
1123	2014	33	2	0	1	0	1	0	1	1	0	0	0	0	0	0		0	0	0	0	0
1124	2015	21	2	0	1	1	1	0	1	1	0	0	0	0	0	0		0	1	0	0	0
1125	2009	19	2	0	1	0	1	0	1	0	0	0	0	0	1	0		0	0	0	0	0
1126	2000	50	2	0	1	0	1	0	1	1	0	0	0	0	0	0		0	0	0	0	0
1127	2004	43	2	0	1	1	1	0	1	1	0	0	0	0	0	0		0	0	0	0	0
1128	2012	40	2	0	1	0	1	0	1	0	1	0	0	0	0	0		0	1	0	0	0
1129	1996	64	3	1	0	1	0	0	1	0	0	0	0	0	1	0		0	0	0	0	0
1130	1999	77	3	1	0	0	1	0	1	1	0	0	0	0	0	0		0	0	0	0	0
1131	2002	70	3	1	0	0	1	0	1	1	0	0	0	0	0	0		0	0	0	0	0
1132	2003	77	3	1	0	1	1	0	1	0	1	0	0	0	0	0		0	0	0	0	0
1133	2013	30	2	0	1	0	0	1	0	0	0	0	0	0	0	0		0	1	0	0	0
1134	2001	21	2	0	1	0	1	1	0	0	0	0	0	0	0	0		0	0	0	0	0
1135	1995	27	2	0	1	1	1	1	0	0	0	0	0	0	0	0		0	0	0	0	0
1136	1997	44	2	0	1	0	0	1	0	0	0	0	0	0	0	0		0	0	0	0	0
1137	2006	49	2	0	1	1	0	1	0	0	0	0	0	0	0	0		0	0	0	0	0
1138	2010	69	3	1	0	1	0	1	0	0	0	0	0	0	0	0		0	0	0	0	0
1139	2011	68	3	1	0	0	0	1	0	0	0	0	0	0	0	0		0	1	0	0	0
1140	1998	11	1	0	0	0	1	0	1	1	0	0	0	0	0	0		0	0	0	0	0
1141	1998	17	2	0	1	1	0	0	1	0	0	0	0	0	1	0		0	0	0	0	0
1142	2003	32	2	0	1	1	0	0	1	1	0	0	0	0	0	0		0	0	0	0	0
1143	2014	38	2	0	1	0	1	0	1	0	0	0	0	0	1	0		0	1	0	0	0
1144	2015	32	2	0	1	0	1	0	1	0	0	0	0	1	0	0		0	0	0	0	0
1145	2016	23	2	0	1	0	1	0	1	1	0	0	0	0	0	0		0	1	0	0	0
1146	2006	30	2	0	1	0	1	0	1	1	0	0	0	0	0	0		0	0	0	0	0
1147	2000	15	2	0	1	1	1	0	1	0	0	0	0	1	0	0		0	0	0	0	0
1148	2008	29	2	0	1	0	1	0	1	1	0	0	0	0	0	0		0	0	0	0	0
1149	2007	52	2	0	1	1	0	0	1	1	0	0	0	0	0	0		0	0	0	0	0
1150	1997	58	2	0	1	0	1	0	1	1	0	0	0	0	0	0		0	0	0	0	0
1151	2002	40	2	0	1	1	1	0	1	0	0	0	1	0	0	0		0	0	0	0	0
1152	2001	75	3	1	0	0	1	0	1	0	0	0	1	0	0	0		0	0	0	0	0
1153	2011	23	2	0	1	1	1	1	0	0	0	0	0	0	0	0		0	1	0	0	0
1154	2012	27	2	0	1	1	1	1	0	0	0	0	0	0	0	0		0	0	0	0	0
1155	2010	25	2	0	1	1	1	1	0	0	0	0	0	0	0	0		0	0	0	0	0
1156	2009	38	2	0	1	1	1	1	0	0	0	0	0	0	0	0		0	0	0	0	0
1157	1996	43	2	0	1	0	1	1	0	0	0	0	0	0	0	0		0	0	0	0	0
1158	2005	48	2	0	1	1	1	1	0	0	0	0	0	0	0	0		0	1	0	0	0
1159	2013	83	3	1	0	1	0	1	0	0	0	0	0	0	0	0		0	1	0	0	1
1160	1999	74	3	1	0	1	1	1	0	0	0	0	0	0	0	0		0	0	0	0	0
1161	1995	3	1	0	0	1	1	0	1	0	0	0	1	0	0	0		0	0	0	0	0
1162	2004	10	1	0	0	0	1	1	0	0	0	0	0	0	0	0		0	0	0	0	0
1163	1999	19	2	0	1	0	0	0	1	1	0	0	0	0	0	0		0	0	0	0	0
1164	2011	20	2	0	1	1	0	0	1	1	0	0	0	0	0	0		0	1	0	0	0
1165	2004	29	2	0	1	1	1	0	1	1	0	0	0	0	0	0		0	0	0	0	0
1166	2000	28	2	0	1	1	1	0	1	0	0	0	0	0	1	0		0	0	0	0	0
1167	2003	32	2	0	1	0	1	0	1	0	0	0	0	0	0	0	TBC mammaire	0	0	0	0	0
1168	2008	30	2	0	1	1	1	0	1	1	0	0	0	0	0	0		0	0	0	0	0
1169	1997	42	2	0	1	0	0	0	1	0	0	0	0	0	1	0		0	0	0	0	0
1170	2012	49	2	0	1	1	0	0	1	0	0	0	0	1	0	0		0	0	0	0	0
1171	1995	46	2	0	1	0	1	0	1	0	1	0	0	0	0	0		0	0	0	0	0
1172	2009	74	3	1	0	1	1	0	1	0	0	0	1	0	0	0		0	0	0	0	0
1173	2010	38	2	0	1	1	0	1	0	0	0	0	0	0	0	0		0	0	0	0	0
1174	2015	25	2	0	1	1	1	1	0	0	0	0	0	0	0	0		0	1	0	0	0
1175	1996	26	2	0	1	0	1	1	0	0	0	0	0	0	0	0		0	0	0	0	0
1176	2006	22	2	0	1	0	1	1	0	0	0	0	0	0	0	0		0	0	0	0	0
1177	2001	52	2	0	1	1	1	1	0	0	0	0	0	0	0	0		0	0	0	0	0
1178	1998	45	2	0	1	0	1	1	0	0	0	0	0	0	0	0		0	0	0	0	0
1179	2007	60	3	1	0	0	0	1	0	0	0	0	0	0	0	0		0	0	0	0	0
1180	2014	80	3	1	0	1	1	1	0	0	0	0	0	0	0	0		0	1	0	0	0
1181	2005	68	3	1	0	1	1	1	0	0	0	0	0	0	0	0		0	1	0	0	0
1182	2016	89	3	1	0	0	1	1	0	0	0	0	0	0	0	0		0	1	0	0	0
1183	2002	3	1	0	0	1	0	0	1	0	1	0	0	0	0	0		0	0	0	0	0
1184	2013	9	1	0	0	0	1	0	1	1	0	0	0	0	0	0		0	1	0	0	0
1185	2009	32	2	0	1	0	0	0	1	0	0	0	0	0	0	0	pericardique	0	0	0	0	0
1186	1998	39	2	0	1	0	0	0	1	1	0	0	0	0	0	0		0	0	0	0	0
1187	1997	22	2	0	1	0	1	0	1	1	0	0	0	0	0	0		0	0	0	0	0
1188	2015	27	2	0	1	1	1	0	1	1	0	0	0	0	0	0		0	1	0	0	0
1189	2007	31	2	0	1	1	1	0	1	1	0	0	0	0	0	0		0	0	0	0	0
1190	2011	36	2	0	1	0	1	0	1	1	0	0	0	0	0	0		0	1	0	0	0
1191	2005	33	2	0	1	0	1	0	1	1	0	0	0	0	0	0		0	1	0	0	0
1192	2004	42	2	0	1	0	0	0	1	0	0	0	0	0	0	0	mammaire	0	0	0	0	0
1193	2003	43	2	0	1	1	1	0	1	1	0	0	0	0	0	0		0	0	0	0	0
1194	1995	49	2	0	1	1	1	0	1	1	0	0	0	0	0	0		0	0	0	0	0
1195	2008	62	3	1	0	0	0	0	1	1	0	0	0	0	0	0		0	0	0	0	0
1196	2014	73	3	1	0	1	1	0	1	1	0	0	0	0	0	0		0	1	0	0	0
1197	1999	61	3	1	0	0	1	0	1	0	1	0	0	0	0	0		0	0	0	0	0
1198	2012	60	3	1	0	0	1	0	1	0	1	0	0	0	0	0		0	1	0	0	0
1199	1996	65	3	1	0	0	1	0	1	0	0	0	1	0	0	0		0	0	0	0	0
1200	2006	28	2	0	1	1	0	1	0	0	0	0	0	0	0	0		0	0	0	0	0
1201	2000	26	2	0	1	1	1	1	0	0	0	0	0	0	0	0		0	0	0	0	0
1202	2013	23	2	0	1	0	1	1	0	0	0	0	0	0	0	0		0	1	0	0	0
1203	2001	43	2	0	1	1	0	1	0	0	0	0	0	0	0	0		0	0	0	0	0
1204	2010	56	2	0	1	0	0	1	0	0	0	0	0	0	0	0		0	0	0	0	0
1205	2002	13	1	0	0	1	1	0	1	1	0	0	0	0	0	0		0	0	0	0	0
1206	2016	11	1	0	0	0	0	1	0	0	0	0	0	0	0	0		0	1	0	0	0
1207	2009	30	2	0	1	1	0	0	1	1	0	0	0	0	0	0		0	0	0	0	0
1208	2016	38	2	0	1	0	1	0	1	0	0	0	0	0	0	1		0	1	0	0	0
1209	1995	33	2	0	1	0	1	0	1	0	0	0	0	0	0	0	cavum	0	0	0	0	0
1210	2015	31	2	0	1	1	1	0	1	1	0	0	0	0	0	0		0	1	0	0	0
1211	1996	17	2	0	1	1	1	0	1	1	0	0	0	0	0	0		0	0	0	0	0
1212	2004	26	2	0	1	0	1	0	1	1	0	0	0	0	0	0		0	0	0	0	0
1213	2003	59	2	0	1	0	0	0	1	0	0	0	0	0	0	1		0	0	0	0	0
1214	2013	43	2	0	1	0	1	0	1	0	0	0	0	0	1	0		0	1	0	0	0
1215	2002	43	2	0	1	1	1	0	1	1	0	0	0	0	0	0		0	0	0	0	0
1216	2007	59	2	0	1	0	1	0	1	0	0	1	0	0	0	0		0	0	0	0	0
1217	2000	28	2	0	1	1	0	1	0	0	0	0	0	0	0	0		0	0	0	0	0
1218	2012	26	2	0	1	0	1	1	0	0	0	0	0	0	0	0		0	0	0	0	0
1219	1997	20	2	0	1	1	1	1	0	0	0	0	0	0	0	0		0	0	0	0	0
1220	2006	49	2	0	1	1	1	1	0	0	0	0	0	0	0	0		0	0	0	0	0
1221	2001	55	2	0	1	1	1	1	0	0	0	0	0	0	0	0		0	0	0	0	0
1222	2008	53	2	0	1	1	1	1	0	0	0	0	0	0	0	0		0	0	0	0	0
1223	2010	59	2	0	1	1	1	1	0	0	0	0	0	0	0	0		0	0	0	0	0
1224	2005	67	3	1	0	1	0	1	0	0	0	0	0	0	0	0		0	1	0	0	0
1225	2011	65	3	1	0	1	1	1	0	0	0	0	0	0	0	0		0	0	0	0	0
1226	1999	68	3	1	0	1	1	1	0	0	0	0	0	0	0	0		0	0	0	0	0
1227	2014	12	1	0	0	0	1	0	1	1	0	0	0	0	0	0		0	1	0	0	0
1228	1998	1	1	0	0	0	1	1	0	0	0	0	0	0	0	0		0	0	0	0	0
1229	2010	34	2	0	1	0	0	0	1	1	0	0	0	0	0	0		0	0	0	0	0
1230	2008	17	2	0	1	1	0	0	1	1	0	0	0	0	0	0		0	0	0	0	0
1231	2016	15	2	0	1	1	1	0	1	1	0	0	0	0	0	0		0	0	0	0	0
1232	2006	28	2	0	1	0	1	0	1	1	0	0	0	0	0	0		0	0	0	0	0
1233	2015	29	2	0	1	0	1	0	1	1	0	0	0	0	0	0		0	1	0	0	0
1234	1997	35	2	0	1	0	1	0	1	0	0	0	1	0	0	0		0	0	0	0	0
1235	2013	50	2	0	1	0	0	0	1	1	0	0	0	0	0	0		0	1	0	0	0
1236	1998	42	2	0	1	1	1	0	1	0	0	0	0	0	0	1		0	0	0	0	0
1237	2000	61	3	1	0	1	0	0	1	1	0	0	1	0	0	0		1	0	0	0	0
1238	2003	63	3	1	0	0	1	0	1	0	0	0	1	0	0	0		0	0	0	0	0
1239	2007	24	2	0	1	1	0	1	0	0	0	0	0	0	0	0		0	0	0	0	0
1240	2002	22	2	0	1	1	0	1	0	0	0	0	0	0	0	0		0	0	0	0	0
1241	1995	18	2	0	1	1	1	1	0	0	0	0	0	0	0	0		0	0	0	0	0
1242	2014	34	2	0	1	0	1	1	0	0	0	0	0	0	0	0		0	1	0	0	0
1243	2005	34	2	0	1	1	1	1	0	0	0	0	0	0	0	0		0	1	0	0	0
1244	2004	32	2	0	1	1	1	1	0	0	0	0	0	0	0	0		0	0	0	0	0
1245	1996	52	2	0	1	1	1	1	0	0	0	0	0	0	0	0		0	0	0	0	0
1246	2012	67	3	1	0	0	0	1	0	0	0	0	0	0	0	0		0	1	0	0	0
1247	2011	74	3	1	0	1	1	1	0	0	0	0	0	0	0	0		0	0	0	0	0
1248	2009	77	3	1	0	1	1	1	0	0	0	0	0	0	0	0		0	0	0	0	0
1249	2001	61	3	1	0	0	1	1	0	0	0	0	0	0	0	0		0	0	0	0	1
1250	1999	4	1	0	0	1	0	0	1	0	0	0	0	0	1	0		0	0	0	0	0
1251	2001	21	2	0	1	1	0	0	1	0	0	0	0	0	1	0		0	0	0	0	0
1252	2005	29	2	0	1	1	0	0	1	0	0	0	0	0	1	0		0	1	0	0	0
1253	2013	32	2	0	1	0	0	0	1	1	0	0	0	0	0	0		0	1	0	0	0
1254	2010	29	2	0	1	0	0	0	1	1	0	0	0	0	0	0		0	0	0	0	0
1255	2014	34	2	0	1	0	0	0	1	0	0	0	1	0	0	1		1	1	0	0	0
1256	2011	29	2	0	1	1	1	0	1	0	0	0	0	0	1	0		0	0	0	0	0
1257	2016	42	2	0	1	0	0	0	1	0	1	0	0	0	0	0		0	1	0	0	0
1258	2015	54	2	0	1	0	0	0	1	0	0	0	1	0	0	0		0	1	0	0	0
1259	1996	43	2	0	1	1	1	0	1	0	0	0	0	0	1	0		0	0	0	0	0
1260	2008	50	2	0	1	1	1	0	1	0	0	0	0	0	0	0	tbc curatite	0	0	0	0	0
1261	2007	56	2	0	1	1	1	0	1	1	0	0	0	0	0	0		0	0	0	0	0
1262	2004	48	2	0	1	1	1	0	1	0	1	0	0	0	0	0	TBC ORL	1	0	0	0	0
1263	2006	64	3	1	0	0	0	0	1	0	0	0	0	0	0	0		0	0	0	0	0
1264	2009	70	3	1	0	0	0	0	1	0	0	0	1	0	0	0		0	0	0	0	0
1265	2002	77	3	1	0	1	0	0	1	0	0	0	0	0	1	0		0	0	0	0	0
1266	1997	63	3	1	0	1	1	0	1	1	0	0	0	0	0	0		0	0	0	0	0
1267	2000	20	2	0	1	1	0	1	0	0	0	0	0	0	0	0		0	0	0	0	0
1268	1998	40	2	0	1	1	0	1	0	0	0	0	0	0	0	0		0	0	0	0	0
1269	2003	47	2	0	1	1	0	1	0	0	0	0	0	0	0	0		0	0	0	0	0
1270	1999	43	2	0	1	1	1	1	0	0	0	0	0	0	0	0		0	0	0	0	0
1271	2012	70	3	1	0	0	0	1	0	0	0	0	0	0	0	0		0	1	0	0	0
1272	1995	61	3	1	0	1	1	1	0	0	0	0	0	0	0	0		0	0	0	0	0
1273	1999	21	2	0	1	0	0	0	1	1	0	0	0	0	0	0		0	0	0	0	0
1274	1997	33	2	0	1	0	0	0	1	0	0	0	1	0	0	0		1	0	0	0	0
1275	2015	37	2	0	1	1	1	0	1	0	0	0	0	0	0	0	oculaire (uvéite)	0	1	0	0	0
1276	2013	25	2	0	1	1	1	0	1	0	0	0	0	0	1	0		0	1	0	0	0
1277	2009	20	2	0	1	0	1	0	1	1	0	0	0	0	0	0		0	0	0	0	0
1278	2010	29	2	0	1	0	1	0	1	1	0	0	0	0	0	0		0	0	0	0	0
1279	1996	28	2	0	1	1	1	0	1	1	0	0	0	0	0	0		0	0	0	0	0
1280	1998	27	2	0	1	0	1	0	1	0	0	0	0	0	0	1		0	0	0	0	0
1281	2005	22	2	0	1	0	1	0	1	0	0	0	0	1	0	0		0	1	0	0	0
1282	2001	49	2	0	1	0	0	0	1	0	0	0	1	0	0	0		0	0	0	0	0
1283	2000	40	2	0	1	1	0	0	1	0	0	0	0	0	1	0		0	0	0	0	0
1284	2014	59	2	0	1	0	0	0	1	0	0	1	0	0	0	0		0	0	0	0	0
1285	2011	55	2	0	1	1	1	0	1	0	0	0	0	0	0	0	uvéite tuberculeuse	0	0	0	0	0
1286	2016	49	2	0	1	1	1	0	1	0	0	0	1	0	0	0		0	1	0	0	0
1287	2003	71	3	1	0	0	1	0	1	1	0	0	0	0	0	0		0	0	0	0	0
1288	2007	27	2	0	1	1	0	1	0	0	0	0	0	0	0	0		0	0	0	0	0
1289	2006	25	2	0	1	1	1	1	0	0	0	0	0	0	0	0		0	0	0	0	0
1290	2004	59	2	0	1	1	0	1	0	0	0	0	0	0	0	0		0	0	0	0	0
1291	2008	45	2	0	1	1	1	1	0	0	0	0	0	0	0	0		0	0	0	0	0
1292	2002	73	3	1	0	1	0	1	0	0	0	0	0	0	0	0		0	0	0	0	1
1293	2012	71	3	1	0	0	1	1	0	0	0	0	0	0	0	0		0	0	0	0	0
1294	1995	6	1	0	0	1	1	0	1	0	0	0	1	0	0	0		0	0	0	0	0
1295	2000	17	2	0	1	0	0	0	1	1	0	0	0	0	0	0		0	0	0	0	0
1296	2003	19	2	0	1	1	1	0	1	0	0	0	0	0	1	0		0	0	0	0	0
1297	1998	32	2	0	1	1	1	0	1	1	0	0	0	0	0	0		0	0	0	0	0
1298	2015	37	2	0	1	0	1	0	1	0	0	0	0	0	1	1		1	1	0	0	0
1299	2002	50	2	0	1	0	0	0	1	1	0	0	0	0	0	0		0	0	0	0	0
1300	1999	46	2	0	1	1	0	0	1	0	0	0	1	0	0	0		0	0	0	0	0
1301	2001	45	2	0	1	0	1	0	1	0	0	0	1	0	0	0		0	0	0	0	0
1302	1995	56	2	0	1	0	1	0	1	1	0	0	0	0	0	0		0	0	0	0	0
1303	2004	49	2	0	1	0	1	0	1	0	0	0	0	0	0	1		0	0	0	0	0
1304	2011	30	2	0	1	1	0	1	0	0	0	0	0	0	0	0		0	0	0	0	0
1305	2008	31	2	0	1	1	0	1	0	0	0	0	0	0	0	0		0	0	0	0	0
1306	2006	30	2	0	1	1	0	1	0	0	0	0	0	0	0	0		0	0	0	0	0
1307	2010	34	2	0	1	0	0	1	0	0	0	0	0	0	0	0		0	0	0	0	0
1308	2007	27	2	0	1	1	1	1	0	0	0	0	0	0	0	0		0	0	0	0	0
1309	1996	28	2	0	1	1	1	1	0	0	0	0	0	0	0	0		0	0	0	0	0
1310	2009	45	2	0	1	1	0	1	0	0	0	0	0	0	0	0		0	0	0	0	0
1311	2016	62	3	1	0	1	0	1	0	0	0	0	0	0	0	0		0	1	0	0	0
1312	2005	76	3	1	0	1	0	1	0	0	0	0	0	0	0	0		0	1	0	0	0
1313	2014	65	3	1	0	0	1	1	0	0	0	0	0	0	0	0		0	1	0	0	0
1314	1997	4	1	0	0	0	1	0	1	1	0	0	0	0	0	0		0	0	0	0	0
1315	2013	9	1	0	0	1	1	0	1	1	0	0	0	0	0	0		0	1	0	0	0
1316	2012	12	1	0	0	0	1	0	1	1	0	0	0	0	0	0		0	1	0	0	0
1317	2011	30	2	0	1	1	0	0	1	1	0	0	0	0	0	0		0	0	0	0	0
1318	2013	31	2	0	1	1	0	0	1	1	0	0	0	0	0	0		0	1	0	0	0
1319	2001	16	2	0	1	0	0	0	1	0	0	0	0	1	0	0		0	0	0	0	0
1320	2010	35	2	0	1	0	1	0	1	1	0	0	0	0	0	0		0	0	0	0	0
1321	2014	22	2	0	1	0	1	0	1	1	0	0	0	0	0	0		0	1	0	0	0
1322	1996	31	2	0	1	0	1	0	1	0	0	0	1	0	0	0		0	0	0	0	0
1323	2008	28	2	0	1	1	1	0	1	0	0	0	0	0	0	1		0	0	0	0	0
1324	1995	32	2	0	1	1	1	0	1	1	0	0	0	0	0	0		0	0	0	0	0
1325	2002	23	2	0	1	1	1	0	1	0	0	0	0	0	1	1		1	0	0	0	0
1326	2007	53	2	0	1	1	0	0	1	1	0	0	0	0	0	0		0	0	0	0	0
1327	2009	59	2	0	1	0	0	0	1	0	0	0	0	0	0	1		0	0	0	0	0
1328	2016	66	3	1	0	0	0	0	1	0	0	0	1	0	0	0		0	0	0	0	0
1329	1998	63	3	1	0	1	1	0	1	0	0	0	0	1	0	0		0	0	0	0	1
1330	2015	83	3	1	0	0	1	0	1	1	0	0	0	0	0	0		0	1	0	0	1
1331	2006	68	3	1	0	0	1	0	1	1	0	0	0	0	0	0		0	0	0	0	0
1332	2005	66	3	1	0	0	1	0	1	1	0	0	0	0	0	0		0	1	0	0	0
1333	2000	25	2	0	1	0	0	1	0	0	0	0	0	0	0	0		0	0	0	0	1
1334	2003	20	2	0	1	1	1	1	0	0	0	0	0	0	0	0		0	0	0	0	0
1335	2004	28	2	0	1	1	1	1	0	0	0	0	0	0	0	0		0	0	0	0	0
1336	1999	68	3	1	0	0	1	1	0	0	0	0	0	0	0	0		0	0	0	0	0
1337	2012	14	1	0	0	1	0	0	1	1	0	0	0	0	0	0		0	1	0	0	0
1338	1997	5	1	0	0	0	0	1	0	0	0	0	0	0	0	0		0	0	0	0	0
1339	2012	22	2	0	1	1	1	0	1	1	0	0	0	0	0	0		0	1	0	0	0
1340	2011	23	2	0	1	1	1	0	1	1	0	0	0	0	0	0		0	0	0	0	0
1341	2007	22	2	0	1	0	1	0	1	1	0	0	0	0	0	0		0	0	0	0	0
1342	1999	51	2	0	1	0	1	0	1	1	0	0	0	0	0	0		0	0	0	0	0
1343	1995	40	2	0	1	0	1	0	1	1	0	0	0	0	0	0		0	0	0	0	0
1344	2000	44	2	0	1	0	1	0	1	0	0	0	0	0	0	0	mastite	0	0	0	0	0
1345	2010	67	3	1	0	0	0	0	1	0	0	0	0	0	0	1		0	0	0	0	0
1346	2001	62	3	1	0	0	1	0	1	1	0	0	0	0	0	0		0	0	0	0	0
1347	2013	65	3	1	0	1	1	0	1	0	0	0	1	0	0	0		0	1	0	0	0
1348	2004	61	3	1	0	0	1	0	1	1	0	0	0	0	0	0		0	0	0	0	0
1349	1997	75	3	1	0	0	1	0	1	1	0	0	0	0	0	0		0	0	0	0	0
1350	2015	67	3	1	0	1	1	0	1	0	0	0	1	0	0	0		0	0	0	0	0
1351	1998	18	2	0	1	0	0	1	0	0	0	0	0	0	0	0		0	0	0	0	0
1352	2003	23	2	0	1	0	0	1	0	0	0	0	0	0	0	0		0	0	0	0	0
1353	2008	18	2	0	1	1	0	1	0	0	0	0	0	0	0	0		0	0	0	0	0
1354	2005	26	2	0	1	0	0	1	0	0	0	0	0	0	0	0		0	1	0	0	0
1355	1996	38	2	0	1	1	1	1	0	0	0	0	0	0	0	0		0	0	0	0	0
1356	2006	30	2	0	1	1	1	1	0	0	0	0	0	0	0	0		0	0	0	0	0
1357	2014	43	2	0	1	0	0	1	0	0	0	0	0	0	0	0		0	1	0	0	0
1358	2016	80	3	1	0	1	0	1	0	0	0	0	0	0	0	0		0	0	0	0	1
1359	2002	63	3	1	0	1	0	1	0	0	0	0	0	0	0	0		0	0	0	0	0
1360	2009	7	1	0	0	1	1	0	1	1	0	0	0	0	0	0		0	0	0	0	0
1361	1996	15	2	0	1	0	0	0	1	1	0	0	0	0	0	0		0	0	0	0	0
1362	1999	33	2	0	1	0	0	0	1	0	0	0	0	0	0	1		0	0	0	0	0
1363	2009	34	2	0	1	1	0	0	1	1	0	0	0	0	0	0		0	0	0	0	0
1364	2004	17	2	0	1	1	1	0	1	1	0	0	0	0	0	0		0	0	0	0	0
1365	2006	32	2	0	1	1	1	0	1	1	0	0	0	0	0	0		0	0	0	0	0
1366	2003	58	2	0	1	0	0	0	1	0	0	0	0	0	1	0		0	0	0	0	0
1367	2012	59	2	0	1	1	1	0	1	1	0	0	0	0	0	0		0	0	0	0	0
1368	2002	42	2	0	1	0	1	0	1	1	0	0	0	0	0	0		0	0	0	0	0
1369	1995	53	2	0	1	0	1	0	1	1	0	0	0	0	0	0		0	0	0	0	0
1370	2016	48	2	0	1	1	1	0	1	0	0	0	0	0	1	0		0	1	0	0	0
1371	2010	63	3	1	0	0	0	0	1	0	0	0	0	0	1	0		0	0	0	0	0
1372	2014	17	2	0	1	0	0	1	0	0	0	0	0	0	0	0		0	1	0	0	0
1373	2013	23	2	0	1	1	1	1	0	0	0	0	0	0	0	0		0	1	0	0	0
1374	2001	36	2	0	1	1	1	1	0	0	0	0	0	0	0	0		0	0	0	0	0
1375	2000	22	2	0	1	1	1	1	0	0	0	0	0	0	0	0		0	0	0	0	0
1376	1997	57	2	0	1	0	0	1	0	0	0	0	0	0	0	0		0	0	0	0	0
1377	2008	46	2	0	1	1	1	1	0	0	0	0	0	0	0	0		0	0	0	0	0
1378	2015	45	2	0	1	1	1	1	0	0	0	0	0	0	0	0		0	1	0	0	0
1379	2005	45	2	0	1	1	1	1	0	0	0	0	0	0	0	0		0	1	0	0	0
1380	2007	62	3	1	0	0	0	1	0	0	0	0	0	0	0	0		0	0	0	0	0
1381	1998	73	3	1	0	1	1	1	0	0	0	0	0	0	0	0		0	0	0	0	0
1382	2011	14	1	0	0	0	1	0	1	0	0	0	0	0	0	1		0	0	0	0	0
1383	2013	28	2	0	1	1	0	0	1	1	0	0	0	0	0	0		0	1	0	0	0
1384	2012	15	2	0	1	0	0	0	1	1	0	0	0	0	0	0		0	1	0	0	0
1385	2006	26	2	0	1	1	1	0	1	1	0	0	0	0	0	0		0	0	0	0	0
1386	2016	55	2	0	1	0	0	0	1	0	0	1	0	0	0	0		0	1	0	0	0
1387	2008	47	2	0	1	0	1	0	1	1	0	0	0	0	0	0		0	0	0	0	0
1388	1997	40	2	0	1	0	1	0	1	0	0	0	0	0	0	0	mammaire	0	0	0	0	0
1389	2015	59	2	0	1	0	1	0	1	1	0	0	0	0	0	0		0	1	0	0	0
1390	2011	64	3	1	0	0	0	0	1	0	1	0	0	0	0	0		0	0	0	0	0
1391	2007	35	2	0	1	1	0	1	0	0	0	0	0	0	0	0		0	0	0	0	0
1392	2005	38	2	0	1	0	0	1	0	0	0	0	0	0	0	0		0	1	0	0	0
1393	2001	24	2	0	1	1	1	1	0	0	0	0	0	0	0	0		0	0	0	0	0
1394	1998	27	2	0	1	0	1	1	0	0	0	0	0	0	0	0		0	0	0	0	0
1395	2004	29	2	0	1	1	1	1	0	0	0	0	0	0	0	0		0	0	0	0	0
1396	2003	23	2	0	1	1	1	1	0	0	0	0	0	0	0	0		0	0	0	0	0
1397	2014	42	2	0	1	1	0	1	0	0	0	0	0	0	0	0		0	1	0	0	0
1398	2000	41	2	0	1	1	0	1	0	0	0	0	0	0	0	0		0	0	0	0	0
1399	1996	45	2	0	1	0	1	1	0	0	0	0	0	0	0	0		0	0	0	0	0
1400	2009	42	2	0	1	1	1	1	0	0	0	0	0	0	0	0		0	0	0	0	0
1401	1995	56	2	0	1	1	1	1	0	0	0	0	0	0	0	0		0	0	0	0	0
1402	2010	60	3	1	0	0	0	1	0	0	0	0	0	0	0	0		0	0	0	0	0
1403	1999	72	3	1	0	1	1	1	0	0	0	0	0	0	0	0		0	0	0	0	0
1404	2002	14	1	0	0	0	0	1	0	0	0	0	0	0	0	0		0	0	0	0	0
1405	2016	26	2	0	1	0	0	0	1	1	0	0	0	0	0	0		0	1	0	0	0
1406	2015	22	2	0	1	0	0	0	1	1	0	0	0	0	0	0		0	1	0	0	0
1407	1998	18	2	0	1	1	1	0	1	0	0	0	0	0	1	0		0	0	0	0	0
1408	2014	18	2	0	1	1	1	0	1	1	0	0	0	0	0	0		0	1	0	0	0
1409	2006	57	2	0	1	1	1	0	1	0	0	0	0	0	0	1		0	0	0	0	0
1410	2001	60	3	1	0	1	0	0	1	0	0	0	1	0	0	0		0	0	0	0	0
1411	2005	66	3	1	0	0	1	0	1	0	0	0	1	0	0	0		0	1	0	0	0
1412	2008	30	2	0	1	0	0	1	0	0	0	0	0	0	0	0		0	0	0	0	0
1413	2003	38	2	0	1	0	0	1	0	0	0	0	0	0	0	0		0	0	0	0	0
1414	1997	35	2	0	1	1	1	1	0	0	0	0	0	0	0	0		0	0	0	0	0
1415	2000	26	2	0	1	1	1	1	0	0	0	0	0	0	0	0		0	0	0	0	0
1416	2010	37	2	0	1	1	1	1	0	0	0	0	0	0	0	0		0	0	0	0	0
1417	2002	21	2	0	1	0	1	1	0	0	0	0	0	0	0	0		0	0	0	0	0
1418	1999	17	2	0	1	0	1	1	0	0	0	0	0	0	0	0		0	0	0	0	0
1419	2007	56	2	0	1	0	1	1	0	0	0	0	0	0	0	0		0	0	0	0	0
1420	1996	42	2	0	1	1	1	1	0	0	0	0	0	0	0	0		0	0	0	0	0
1421	2011	66	3	1	0	0	0	1	0	0	0	0	0	0	0	0		0	1	0	1	0
1422	2012	63	3	1	0	1	0	1	0	0	0	0	0	0	0	0		0	1	0	0	0
1423	2004	60	3	1	0	1	0	1	0	0	0	0	0	0	0	0		0	0	0	0	0
1424	2009	78	3	1	0	1	0	1	0	0	0	0	0	0	0	0		0	0	0	0	0
1425	1995	8	1	0	0	0	1	0	1	1	0	0	0	0	0	0		0	0	0	0	0
1426	2013	1	1	0	0	0	1	0	1	1	0	0	0	0	0	0		0	1	0	0	0
1427	1995	35	2	0	1	0	0	0	1	0	1	0	0	0	0	0		0	0	0	0	0
1428	2006	29	2	0	1	1	0	0	1	1	0	0	0	0	0	0		0	0	0	0	0
1429	2010	26	2	0	1	1	0	0	1	1	0	0	0	0	0	0		0	0	0	0	0
1430	2013	21	2	0	1	0	1	0	1	1	0	0	0	0	0	0		0	0	0	0	0
1431	2016	21	2	0	1	1	1	0	1	0	0	0	0	0	0	1		0	0	0	0	0
1432	2007	41	2	0	1	0	1	0	1	1	0	0	0	0	0	0		0	0	0	0	0
1433	2001	48	2	0	1	0	1	0	1	1	0	0	0	0	0	0		0	0	0	0	0
1434	2003	53	2	0	1	0	1	0	1	0	1	0	0	0	0	0		0	0	0	0	0
1435	2008	52	2	0	1	1	1	0	1	0	0	0	0	0	0	0	tbc curalite	0	0	0	0	0
1436	1999	60	3	1	0	1	0	0	1	0	0	0	1	0	0	0		0	0	0	0	0
1437	2012	80	3	1	0	1	0	0	1	0	0	0	0	0	0	0	hépmatopoiétique	1	1	0	0	1
1438	2015	70	3	1	0	1	1	0	1	0	0	0	1	0	0	0		0	1	0	0	0
1439	2009	23	2	0	1	0	0	1	0	0	0	0	0	0	0	0		0	0	0	0	0
1440	2000	23	2	0	1	1	0	1	0	0	0	0	0	0	0	0		0	0	0	0	0
1441	1996	33	2	0	1	0	0	1	0	0	0	0	0	0	0	0		0	0	0	0	0
1442	1997	32	2	0	1	0	1	1	0	0	0	0	0	0	0	0		0	0	0	0	0
1443	2002	31	2	0	1	1	1	1	0	0	0	0	0	0	0	0		0	0	0	0	0
1444	2011	22	2	0	1	1	1	1	0	0	0	0	0	0	0	0		0	0	0	0	0
1445	2014	49	2	0	1	1	1	1	0	0	0	0	0	0	0	0		0	1	0	0	0
1446	2004	75	3	1	0	1	0	1	0	0	0	0	0	0	0	0		0	0	0	0	0
1447	2005	64	3	1	0	1	1	1	0	0	0	0	0	0	0	0		0	1	0	0	0
1448	1998	73	3	1	0	1	1	1	0	0	0	0	0	0	0	0		0	0	0	0	0
1449	2015	30	2	0	1	1	0	0	1	0	1	0	0	0	0	0		0	1	0	0	0
1450	2001	29	2	0	1	0	0	0	1	0	0	0	0	0	0	1		0	0	0	0	0
1451	2006	27	2	0	1	0	0	0	1	0	0	0	0	0	0	0	cerebrale	0	0	0	0	1
1452	2000	24	2	0	1	0	0	0	1	0	0	0	0	0	0	1		0	0	0	0	0
1453	2011	22	2	0	1	0	1	0	1	0	0	0	0	0	1	1		1	0	0	0	0
1454	1997	34	2	0	1	0	1	0	1	0	0	0	1	0	0	0		0	0	0	0	0
1455	2005	32	2	0	1	1	1	0	1	1	0	0	0	0	0	0		0	1	0	0	0
1456	2009	53	2	0	1	0	0	0	1	0	0	0	0	0	0	0	oculaire/uveite	0	0	0	0	0
1457	2008	47	2	0	1	0	0	0	1	0	0	0	0	0	0	0		0	0	0	0	0
1458	2010	55	2	0	1	0	0	0	1	0	0	0	0	0	0	0	uveite	0	0	0	0	0
1459	1999	40	2	0	1	1	1	0	1	0	0	0	1	0	0	0		0	0	0	0	0
1460	2013	75	3	1	0	0	0	0	1	0	0	0	0	0	1	0		0	1	0	0	0
1461	1995	66	3	1	0	1	1	0	1	1	0	0	0	0	0	0		0	0	0	0	0
1462	2014	70	3	1	0	1	1	0	1	0	0	0	1	0	0	0		0	0	0	0	0
1463	2003	24	2	0	1	0	0	1	0	0	0	0	0	0	0	0		0	0	0	0	0
1464	2012	21	2	0	1	0	1	1	0	0	0	0	0	0	0	0		0	1	0	0	0
1465	2002	52	2	0	1	0	0	1	0	0	0	0	0	0	0	0		0	0	0	0	0
1466	1996	45	2	0	1	1	0	1	0	0	0	0	0	0	0	0		0	0	0	0	0
1467	2007	43	2	0	1	0	0	1	0	0	0	0	0	0	0	0		0	0	0	0	0
1468	1998	40	2	0	1	1	1	1	0	0	0	0	0	0	0	0		0	0	0	0	0
1469	2004	65	3	1	0	1	1	1	0	0	0	0	0	0	0	0		0	0	0	0	0
1470	2016	1	1	0	0	1	1	0	1	1	0	0	0	0	0	0		0	0	0	0	0
1471	1995	28	2	0	1	1	1	0	1	0	0	0	1	0	0	0		0	0	0	0	0
1472	2003	37	2	0	1	1	1	0	1	1	0	0	0	0	0	0		0	0	0	0	0
1473	2009	28	2	0	1	0	1	0	1	1	0	0	0	0	0	0		0	0	0	0	0
1474	2001	23	2	0	1	0	1	0	1	0	0	0	0	0	0	1		0	0	0	0	0
1475	2007	23	2	0	1	0	1	0	1	0	0	0	0	0	1	0		0	0	0	0	0
1476	1999	43	2	0	1	0	0	0	1	0	0	0	1	0	0	0		0	0	1	0	0
1477	2013	46	2	0	1	0	0	0	1	0	0	0	0	1	0	0		0	0	0	0	1
1478	2006	41	2	0	1	1	0	0	1	1	0	0	0	0	0	0		0	0	0	0	0
1479	2016	44	2	0	1	1	1	0	1	0	0	0	1	0	0	0		0	0	0	0	0
1480	2011	51	2	0	1	0	1	0	1	1	0	0	0	0	0	0		0	1	0	0	0
1481	2005	54	2	0	1	1	1	0	1	0	0	0	1	0	0	0		0	1	0	0	0
1482	2010	52	2	0	1	0	1	0	1	0	1	0	0	0	0	1		1	0	0	0	0
1483	2014	83	3	1	0	1	0	0	1	1	0	0	0	0	0	0		0	1	0	0	0
1484	2015	68	3	1	0	1	0	0	1	1	0	0	0	0	0	0		0	1	0	0	0
1485	1996	29	2	0	1	0	0	1	0	0	0	0	0	0	0	0		0	0	0	0	0
1486	2008	33	2	0	1	1	1	1	0	0	0	0	0	0	0	0		0	0	0	0	0
1487	1998	23	2	0	1	1	1	1	0	0	0	0	0	0	0	0		0	0	0	0	0
1488	2004	36	2	0	1	1	1	1	0	0	0	0	0	0	0	0		0	0	0	0	0
1489	2002	59	2	0	1	1	1	1	0	0	0	0	0	0	0	0		0	0	0	0	0
1490	1997	50	2	0	1	1	1	1	0	0	0	0	0	0	0	0		0	0	0	0	0
1491	2012	68	3	1	0	1	0	1	0	0	0	0	0	0	0	0		0	0	0	0	0
1492	2000	77	3	1	0	0	1	1	0	0	0	0	0	0	0	0		0	0	0	0	0
1493	2006	17	2	0	1	0	0	0	1	1	0	0	0	0	0	1		0	0	0	0	0
1494	2007	38	2	0	1	1	1	0	1	1	0	0	0	0	0	0		0	0	0	0	0
1495	2012	26	2	0	1	0	1	0	1	0	0	0	0	0	0	1		0	0	0	0	0
1496	2004	24	2	0	1	1	1	0	1	0	1	0	0	0	0	0		1	0	0	0	0
1497	2009	34	2	0	1	0	1	0	1	1	0	0	0	0	0	0		0	0	0	0	0
1498	2010	50	2	0	1	1	1	0	1	0	0	0	0	0	0	0	laryngee	0	1	0	0	0
1499	2016	48	2	0	1	0	1	0	1	0	0	0	0	0	0	0	oculaire	0	0	0	0	0
1500	1995	90	3	1	0	0	1	0	1	1	0	0	0	0	0	0		0	0	0	0	0
1501	1999	67	3	1	0	1	1	0	1	1	0	0	0	0	0	0		0	0	0	0	0
1502	2008	39	2	0	1	0	0	1	0	0	0	0	0	0	0	0		0	0	0	0	0
1503	2001	21	2	0	1	0	0	1	0	0	0	0	0	0	0	0		0	0	0	0	0
1504	1997	16	2	0	1	1	0	1	0	0	0	0	0	0	0	0		0	0	0	0	0
1505	2003	18	2	0	1	1	0	1	0	0	0	0	0	0	0	0		0	0	0	0	0
1506	2014	28	2	0	1	1	1	1	0	0	0	0	0	0	0	0		0	1	0	0	0
1507	2000	22	2	0	1	1	1	1	0	0	0	0	0	0	0	0		0	0	0	0	0
1508	1998	28	2	0	1	1	1	1	0	0	0	0	0	0	0	0		0	0	0	0	0
1509	2002	55	2	0	1	1	1	1	0	0	0	0	0	0	0	0		0	0	0	0	0
1510	1996	66	3	1	0	1	0	1	0	0	0	0	0	0	0	0		0	0	0	0	0
1511	2015	74	3	1	0	1	0	1	0	0	0	0	0	0	0	0		0	1	0	0	0
1512	2013	73	3	1	0	0	0	1	0	0	0	0	0	0	0	0		0	1	0	0	0
1513	2005	75	3	1	0	1	0	1	0	0	0	0	0	0	0	0		0	1	0	0	0
1514	2011	10	1	0	0	1	0	0	1	1	0	0	0	0	0	0		0	0	0	0	0
1515	2014	29	2	0	1	0	0	0	1	0	0	0	0	0	0	1		0	1	0	0	0
1516	2011	24	2	0	1	0	0	0	1	1	0	0	0	0	0	0		0	0	0	0	0
1517	2007	39	2	0	1	0	1	0	1	1	0	0	0	0	0	0		0	0	0	0	0
1518	2013	26	2	0	1	1	1	0	1	1	0	0	0	0	0	0		0	1	0	0	0
1519	1998	36	2	0	1	0	1	0	1	1	0	0	0	0	0	0		0	0	0	0	0
1520	1996	46	2	0	1	0	0	0	1	0	1	0	0	0	0	0		0	0	0	0	0
1521	2001	46	2	0	1	0	0	0	1	0	0	0	0	1	0	0		0	0	0	0	0
1522	2008	40	2	0	1	0	0	0	1	0	0	0	0	0	0	1		0	0	0	0	0
1523	2004	54	2	0	1	1	1	0	1	0	0	0	0	0	0	1		0	0	0	0	0
1524	2009	53	2	0	1	0	1	0	1	0	0	0	0	0	0	1		0	0	0	0	0
1525	2006	64	3	1	0	0	0	0	1	0	0	0	1	0	0	0		0	0	0	0	0
1526	2016	21	2	0	1	1	0	1	0	0	0	0	0	0	0	0		0	1	0	0	0
1527	2012	22	2	0	1	1	1	1	0	0	0	0	0	0	0	0		0	0	0	0	0
1528	1999	23	2	0	1	1	1	1	0	0	0	0	0	0	0	0		0	0	0	0	0
1529	2003	18	2	0	1	1	1	1	0	0	0	0	0	0	0	0		0	0	0	0	0
1530	2000	21	2	0	1	1	1	1	0	0	0	0	0	0	0	0		0	0	0	0	0
1531	2010	29	2	0	1	1	1	1	0	0	0	0	0	0	0	0		0	0	0	0	0
1532	2005	54	2	0	1	1	0	1	0	0	0	0	0	0	0	0		0	1	0	0	0
1533	2015	62	3	1	0	1	0	1	0	0	0	0	0	0	0	0		0	1	0	0	0
1534	1995	63	3	1	0	1	1	1	0	0	0	0	0	0	0	0		0	0	0	0	0
1535	2002	14	1	0	0	1	0	0	1	0	0	0	1	0	0	0		0	0	0	0	0
1536	1997	13	1	0	0	1	1	0	1	0	0	0	0	0	1	0		1	0	0	0	0
1537	1999	23	2	0	1	1	0	0	1	0	0	0	0	0	0	1		0	0	0	0	0
1538	2013	28	2	0	1	0	0	0	1	1	0	0	0	0	0	0		0	1	0	0	0
1539	1995	34	2	0	1	0	1	0	1	0	0	1	0	0	0	0	erytheme noueux	0	0	0	0	0
1540	1998	23	2	0	1	1	1	0	1	1	0	0	0	0	0	0		0	0	0	0	0
1541	2012	48	2	0	1	1	0	0	1	0	0	0	0	0	1	0		0	1	0	0	0
1542	2015	56	2	0	1	1	0	0	1	0	0	0	0	0	1	0		0	0	0	0	0
1543	2016	45	2	0	1	0	1	0	1	1	0	0	0	0	0	0		0	0	0	0	0
1544	2005	40	2	0	1	0	1	0	1	1	0	0	0	0	0	0		0	1	0	0	0
1545	2004	47	2	0	1	1	1	0	1	0	0	0	0	0	0	1		0	0	0	0	0
1546	2003	48	2	0	1	0	1	0	1	1	0	0	0	0	0	0		0	0	0	0	0
1547	2008	57	2	0	1	0	1	0	1	0	0	0	0	1	0	0		0	0	0	0	0
1548	2007	83	3	1	0	0	0	0	1	0	0	1	0	0	0	0		0	0	0	0	0
1549	2009	62	3	1	0	0	1	0	1	0	0	0	0	0	0	0		0	0	0	0	0
1550	2006	60	3	1	0	1	1	0	1	0	1	0	0	0	0	0		0	0	0	0	0
1551	2000	19	2	0	1	0	0	1	0	0	0	0	0	0	0	0		0	0	1	0	0
1552	2002	30	2	0	1	1	1	1	0	0	0	0	0	0	0	0		0	0	0	0	0
1553	1997	32	2	0	1	1	1	1	0	0	0	0	0	0	0	0		0	0	0	0	0
1554	2001	24	2	0	1	1	1	1	0	0	0	0	0	0	0	0		0	0	0	0	0
1555	2010	27	2	0	1	1	1	1	0	0	0	0	0	0	0	0		0	0	0	0	0
1556	1996	55	2	0	1	0	0	1	0	0	0	0	0	0	0	0		0	0	0	0	0
1557	2011	13	1	0	0	0	0	0	1	1	0	0	0	0	0	0		0	1	0	0	0
1558	2014	14	1	0	0	1	1	0	1	1	0	0	0	0	0	0		0	1	0	0	0
1559	2016	38	2	0	1	1	0	0	1	1	0	0	0	0	0	0		0	0	0	0	0
1560	2010	34	2	0	1	0	0	0	1	1	0	0	0	0	0	0		0	0	0	0	0
1561	2013	34	2	0	1	0	0	0	1	0	0	0	0	0	0	1		0	0	0	0	0
1562	2009	23	2	0	1	1	0	0	1	1	0	0	0	0	0	0		0	0	0	0	0
1563	2011	34	2	0	1	0	1	0	1	1	0	0	0	0	0	0		0	1	0	0	0
1564	1996	24	2	0	1	0	1	0	1	0	0	0	0	0	1	0		0	0	0	0	0
1565	2001	25	2	0	1	0	1	0	1	0	1	0	0	0	0	0		0	0	0	0	0
1566	2003	27	2	0	1	0	1	0	1	1	0	0	0	0	0	1		1	0	0	0	0
1567	2008	37	2	0	1	1	1	0	1	0	0	0	0	0	0	1		0	0	0	0	0
1568	2004	40	2	0	1	1	0	0	1	0	0	0	0	0	1	0		0	0	0	0	0
1569	2015	54	2	0	1	0	1	0	1	1	0	0	0	0	0	0		0	0	0	0	0
1570	1997	54	2	0	1	1	1	0	1	0	0	0	0	0	1	0		0	0	0	0	0
1571	2007	46	2	0	1	1	1	0	1	0	0	0	0	0	1	0		0	0	0	0	0
1572	2006	69	3	1	0	0	1	0	1	1	0	0	0	0	0	0		0	0	0	0	0
1573	2014	74	3	1	0	0	1	0	1	1	0	0	0	0	0	0		0	0	0	0	0
1574	2005	23	2	0	1	1	0	1	0	0	0	0	0	0	0	0		0	1	0	0	0
1575	1998	36	2	0	1	0	1	1	0	0	0	0	0	0	0	0		0	0	0	0	0
1576	2002	19	2	0	1	1	1	1	0	0	0	0	0	0	0	0		0	0	0	0	0
1577	1999	52	2	0	1	0	1	1	0	0	0	0	0	0	0	0		0	0	0	0	0
1578	2012	73	3	1	0	0	1	1	0	0	0	0	0	0	0	0		0	0	0	0	0
1579	2000	9	1	0	0	1	0	0	1	1	0	0	0	0	0	0		0	0	0	0	0
1580	2012	20	2	0	1	0	0	0	1	1	0	0	0	0	0	0		0	1	0	0	0
1581	2000	17	2	0	1	0	1	0	1	0	0	0	0	0	1	0		0	0	0	0	0
1582	2016	22	2	0	1	0	1	0	1	0	0	0	0	0	0	0	cavum	0	1	0	0	0
1583	1999	28	2	0	1	0	1	0	1	1	0	0	0	0	0	0		0	0	0	0	0
1584	2008	29	2	0	1	0	1	0	1	1	0	0	0	0	0	0		0	0	0	0	0
1585	2006	52	2	0	1	0	0	0	1	0	0	0	0	0	1	0		0	0	0	0	0
1586	2015	53	2	0	1	0	0	0	1	0	0	0	0	0	0	1		0	1	0	0	0
1587	2014	58	2	0	1	0	0	0	1	1	0	0	0	0	0	0		0	1	0	0	0
1588	2007	45	2	0	1	0	1	0	1	1	0	0	0	0	0	0		0	0	0	0	0
1589	2003	79	3	1	0	1	0	0	1	0	1	0	0	0	0	0		0	0	0	0	0
1590	2013	61	3	1	0	1	1	0	1	0	0	0	1	0	0	0		0	1	0	0	0
1591	2002	74	3	1	0	0	1	0	1	0	0	0	1	0	0	0		0	0	0	0	0
1592	1996	29	2	0	1	1	0	1	0	0	0	0	0	0	0	0		0	0	0	0	0
1593	2001	32	2	0	1	1	0	1	0	0	0	0	0	0	0	0		0	0	0	0	0
1594	2011	28	2	0	1	1	1	1	0	0	0	0	0	0	0	0		0	1	0	0	0
1595	2010	19	2	0	1	0	1	1	0	0	0	0	0	0	0	0		0	0	0	0	0
1596	1997	39	2	0	1	0	1	1	0	0	0	0	0	0	0	0		0	0	0	0	0
1597	2004	61	3	1	0	1	0	1	0	0	0	0	0	0	0	0		0	0	0	0	0
1598	2005	14	1	0	0	0	0	0	1	1	0	0	0	0	0	0		0	1	0	0	0
1599	2009	7	1	0	0	0	1	0	1	0	0	0	0	0	0	1		0	0	0	0	0
1600	1998	8	1	0	0	1	1	1	0	0	0	0	0	0	0	0		0	0	0	0	0
1601	2016	26	2	0	1	0	0	0	1	1	0	0	0	0	0	0		0	0	0	0	0
1602	2008	37	2	0	1	0	0	0	1	1	0	0	0	0	0	0		0	0	0	0	0
1603	2004	26	2	0	1	1	1	0	1	1	0	0	0	0	0	0		0	0	0	0	0
1604	1998	34	2	0	1	1	1	0	1	0	0	0	0	0	0	1		0	0	0	0	0
1605	2013	56	2	0	1	0	0	0	1	1	0	0	0	0	0	0		0	0	0	0	0
1606	2014	57	2	0	1	1	0	0	1	0	0	0	0	0	1	0		0	1	0	0	0
1607	1997	58	2	0	1	0	0	0	1	0	0	0	0	0	0	1		0	0	0	0	0
1608	2010	46	2	0	1	0	0	0	1	1	0	0	0	0	0	0		0	1	0	0	0
1609	2001	40	2	0	1	0	1	0	1	0	0	0	0	0	1	0		0	0	0	0	0
1610	1999	73	3	1	0	1	0	0	1	0	0	0	1	0	0	0		0	0	0	0	0
1611	2012	73	3	1	0	1	0	0	1	1	0	0	0	0	0	0		0	1	0	0	1
1612	2003	72	3	1	0	1	0	0	1	0	0	0	1	0	0	0		0	0	0	0	0
1613	2015	65	3	1	0	0	1	0	1	1	0	0	0	0	0	0		0	1	0	0	0
1614	2002	19	2	0	1	1	0	1	0	0	0	0	0	0	0	0		0	0	0	0	0
1615	2005	23	2	0	1	1	0	1	0	0	0	0	0	0	0	0		0	1	0	0	0
1616	2006	33	2	0	1	0	0	1	0	0	0	0	0	0	0	0		0	0	0	0	0
1617	2000	27	2	0	1	0	0	1	0	0	0	0	0	0	0	0		0	0	0	0	0
1618	2007	27	2	0	1	0	1	1	0	0	0	0	0	0	0	0		0	0	0	0	0
1619	2009	29	2	0	1	1	1	1	0	0	0	0	0	0	0	0		0	0	0	0	0
1620	2011	51	2	0	1	1	0	1	0	0	0	0	0	0	0	0		0	1	0	0	0
1621	1996	40	2	0	1	0	0	1	0	0	0	0	0	0	0	0		0	0	0	0	0
1622	1996	32	2	0	1	0	0	0	1	0	0	0	0	0	0	1		0	0	0	0	0
1623	1999	16	2	0	1	0	0	0	1	0	0	0	0	0	1	0		0	0	0	0	0
1624	2001	31	2	0	1	0	0	0	1	0	0	0	0	0	0	1		0	0	0	0	0
1625	2006	16	2	0	1	1	0	0	1	0	0	0	0	0	1	0		0	0	0	0	0
1626	2012	24	2	0	1	0	1	0	1	1	0	0	0	0	0	0		0	1	0	0	0
1627	2003	33	2	0	1	1	1	0	1	0	0	0	1	0	0	0		0	0	0	0	0
1628	2009	23	2	0	1	0	1	0	1	1	0	0	0	0	0	0		0	0	0	0	0
1629	2008	40	2	0	1	0	0	0	1	1	0	0	0	0	0	0		0	0	0	0	0
1630	2011	52	2	0	1	0	1	0	1	1	0	0	0	0	0	0		0	1	0	0	0
1631	1997	59	2	0	1	0	1	0	1	0	0	0	0	0	0	1		0	0	0	0	0
1632	2013	55	2	0	1	0	1	0	1	0	0	0	0	0	1	0		0	1	0	0	0
1633	2005	51	2	0	1	0	1	0	1	0	0	0	0	0	0	1		0	1	0	0	0
1634	2010	51	2	0	1	0	1	0	1	0	1	0	0	0	0	0		0	0	0	0	0
1635	2016	66	3	1	0	0	1	0	1	1	0	0	0	0	0	0		0	0	0	0	0
1636	2002	37	2	0	1	0	0	1	0	0	0	0	0	0	0	0		0	0	0	0	0
1637	2007	39	2	0	1	1	1	1	0	0	0	0	0	0	0	0		0	0	0	0	0
1638	1998	36	2	0	1	0	1	1	0	0	0	0	0	0	0	0		0	0	0	0	0
1639	2004	17	2	0	1	1	1	1	0	0	0	0	0	0	0	0		0	0	0	0	0
1640	2014	39	2	0	1	1	1	1	0	0	0	0	0	0	0	0		0	1	0	0	0
1641	2015	63	3	1	0	1	1	1	0	0	0	0	0	0	0	0		0	1	0	0	0
1642	2000	65	3	1	0	1	1	1	0	0	0	0	0	0	0	0		0	0	0	0	0
1643	2015	17	2	0	1	1	0	0	1	0	0	0	0	0	0	1		0	0	0	0	0
1644	2012	27	2	0	1	0	1	0	1	1	0	0	0	0	0	0		0	1	0	0	0
1645	2006	30	2	0	1	1	1	0	1	1	0	0	0	0	0	0		0	0	0	0	0
1646	1999	37	2	0	1	1	1	0	1	0	0	0	0	0	0	0	laryngée	1	0	0	0	0
1647	2000	21	2	0	1	1	1	0	1	1	0	0	0	0	0	0		0	0	1	0	0
1648	2007	50	2	0	1	0	1	0	1	1	0	0	0	0	0	0		0	0	0	0	0
1649	2004	53	2	0	1	0	1	0	1	0	1	0	0	0	0	0		0	0	0	0	0
1650	1997	42	2	0	1	1	1	0	1	0	0	0	0	1	0	0		0	0	0	0	0
1651	2003	58	2	0	1	0	1	0	1	0	0	0	1	0	0	0		0	0	0	0	0
1652	2011	63	3	1	0	0	0	0	1	0	0	0	0	0	0	1		0	1	0	0	0
1653	2009	90	3	1	0	0	0	0	1	0	1	0	0	0	0	0		0	0	0	0	0
1654	1996	90	3	1	0	0	1	0	1	1	0	0	0	0	0	0		0	0	0	0	0
1655	2014	78	3	1	0	1	1	0	1	1	0	0	0	0	0	0		0	1	0	0	0
1656	2008	71	3	1	0	0	1	0	1	1	0	0	0	0	0	0		0	0	0	0	0
1657	2016	22	2	0	1	0	1	1	0	0	0	0	0	0	0	0		0	1	0	0	0
1658	2010	27	2	0	1	1	1	1	0	0	0	0	0	0	0	0		0	1	0	0	0
1659	2005	53	2	0	1	0	1	1	0	0	0	0	0	0	0	0		0	1	0	0	0
1660	2001	42	2	0	1	1	1	1	0	0	0	0	0	0	0	0		0	0	0	0	0
1661	2002	73	3	1	0	1	0	1	0	0	0	0	0	0	0	0		0	0	0	0	1
1662	2013	77	3	1	0	1	0	1	0	0	0	0	0	0	0	0		0	1	0	0	0
1663	1998	70	3	1	0	0	1	1	0	0	0	0	0	0	0	0		0	0	0	0	1
1664	2013	27	2	0	1	0	0	0	1	1	0	0	0	0	0	0		0	1	0	0	0
1665	2005	32	2	0	1	0	0	0	1	1	0	0	0	0	0	0		0	1	0	0	0
1666	2002	19	2	0	1	1	1	0	1	0	0	0	0	0	0	1		0	0	0	0	1
1667	2007	27	2	0	1	0	1	0	1	0	0	0	0	0	1	0		0	0	0	0	0
1668	1996	26	2	0	1	0	1	0	1	1	0	0	0	0	0	0		0	0	0	0	0
1669	1997	25	2	0	1	1	1	0	1	1	0	0	0	0	0	0		0	0	0	0	0
1670	2008	22	2	0	1	0	1	0	1	0	1	0	0	0	0	0		0	0	0	0	0
1671	2016	50	2	0	1	0	0	0	1	0	1	0	0	0	0	0		0	1	0	0	0
1672	2006	45	2	0	1	0	0	0	1	1	0	0	0	0	0	0		0	0	0	0	0
1673	2004	51	2	0	1	1	1	0	1	0	0	0	1	0	0	0		0	0	0	0	0
1674	2010	73	3	1	0	0	0	0	1	0	0	0	1	0	0	0		0	0	0	0	0
1675	2011	25	2	0	1	1	0	1	0	0	0	0	0	0	0	0		0	1	0	0	0
1676	2015	30	2	0	1	0	0	1	0	0	0	0	0	0	0	0		0	1	0	0	0
1677	1998	33	2	0	1	1	0	1	0	0	0	0	0	0	0	0		0	0	0	0	0
1678	2000	39	2	0	1	0	1	1	0	0	0	0	0	0	0	0		0	0	0	0	0
1679	2003	40	2	0	1	1	1	1	0	0	0	0	0	0	0	0		0	0	0	0	0
1680	1999	55	2	0	1	1	1	1	0	0	0	0	0	0	0	0		0	0	0	0	1
1681	2001	44	2	0	1	1	1	1	0	0	0	0	0	0	0	0		0	0	0	0	0
1682	2014	54	2	0	1	0	1	1	0	0	0	0	0	0	0	0		0	1	0	0	1
1683	2009	86	3	1	0	0	0	1	0	0	0	0	0	0	0	0		0	0	0	0	0
1684	2012	72	3	1	0	1	1	1	0	0	0	0	0	0	0	0		0	1	0	0	1
1685	1997	32	2	0	1	1	0	0	1	0	0	0	0	0	1	0		0	0	0	0	0
1686	2013	31	2	0	1	0	1	0	1	1	0	0	0	0	0	0		0	1	0	0	0
1687	2006	31	2	0	1	0	1	0	1	0	0	0	0	0	0	1		0	0	0	0	0
1688	2008	25	2	0	1	0	1	0	1	0	0	0	0	0	0	1		1	0	0	0	0
1689	1998	59	2	0	1	0	0	0	1	1	0	0	0	0	0	0		0	0	0	0	0
1690	2009	43	2	0	1	0	1	0	1	0	0	0	0	0	0	0		0	0	0	0	0
1691	2004	46	2	0	1	0	1	0	1	0	0	0	1	0	0	0		0	0	0	0	0
1692	2012	70	3	1	0	0	1	0	1	1	0	0	0	0	0	0		0	0	0	0	0
1693	2010	33	2	0	1	1	0	1	0	0	0	0	0	0	0	0		0	0	0	0	0
1694	2007	24	2	0	1	0	0	1	0	0	0	0	0	0	0	0		0	0	0	0	0
1695	2001	23	2	0	1	1	0	1	0	0	0	0	0	0	0	0		0	0	0	0	0
1696	2014	21	2	0	1	0	0	1	0	0	0	0	0	0	0	0		0	1	0	0	0
1697	2005	25	2	0	1	1	1	1	0	0	0	0	0	0	0	0		0	1	0	0	0
1698	2003	27	2	0	1	1	1	1	0	0	0	0	0	0	0	0		0	0	0	0	0
1699	1999	19	2	0	1	1	1	1	0	0	0	0	0	0	0	0		0	0	0	0	0
1700	2000	20	2	0	1	1	1	1	0	0	0	0	0	0	0	0		0	0	0	0	0
1701	1996	48	2	0	1	1	1	1	0	0	0	0	0	0	0	0		0	0	0	0	1
1702	2015	54	2	0	1	1	1	1	0	0	0	0	0	0	0	0		0	1	0	0	0
1703	2011	72	3	1	0	0	0	1	0	0	0	0	0	0	0	0		0	1	0	0	0
1704	2016	7	1	0	0	1	0	0	1	1	0	0	0	0	0	0		0	0	0	0	0
1705	2002	14	1	0	0	0	1	1	0	0	0	0	0	0	0	0		0	0	0	0	0
1706	2014	30	2	0	1	0	0	0	1	0	0	0	0	0	0	1		1	1	0	0	0
1707	2007	31	2	0	1	1	0	0	1	1	0	0	0	0	0	0		0	0	0	0	0
1708	2015	38	2	0	1	1	0	0	1	0	0	0	0	0	0	0	oculaire	0	1	0	0	0
1709	2013	28	2	0	1	0	1	0	1	1	0	0	0	0	0	0		0	1	0	0	0
1710	2002	52	2	0	1	1	0	0	1	0	0	0	0	1	0	0		0	0	0	0	0
1711	2000	48	2	0	1	0	0	0	1	1	0	0	0	0	0	0		0	0	0	0	0
1712	2003	44	2	0	1	0	1	0	1	1	0	0	0	0	0	0		0	0	0	0	0
1713	2016	49	2	0	1	1	1	0	1	0	0	0	0	0	0	1		0	0	0	0	0
1714	2005	56	2	0	1	0	1	0	1	1	0	0	0	0	0	0		0	1	0	0	0
1715	1996	82	3	1	0	1	0	0	1	0	0	0	0	1	0	0		0	0	0	0	0
1716	1999	62	3	1	0	0	0	0	1	0	0	0	0	0	1	0		0	0	0	0	0
1717	2010	77	3	1	0	1	0	0	1	1	0	0	0	0	0	0		0	0	0	0	0
1718	2009	63	3	1	0	0	0	0	1	0	1	0	0	0	0	0		0	0	0	0	0
1719	2011	65	3	1	0	0	1	0	1	1	0	0	0	0	0	0		0	1	0	0	0
1720	2001	24	2	0	1	1	0	1	0	0	0	0	0	0	0	0		0	0	0	0	0
1721	2006	23	2	0	1	1	0	1	0	0	0	0	0	0	0	0		0	0	0	0	0
1722	1997	39	2	0	1	0	1	1	0	0	0	0	0	0	0	0		0	0	0	0	0
1723	2012	25	2	0	1	1	1	1	0	0	0	0	0	0	0	0		0	1	0	0	0
1724	1998	24	2	0	1	1	1	1	0	0	0	0	0	0	0	0		0	0	0	0	0
1725	2008	58	2	0	1	1	0	1	0	0	0	0	0	0	0	0		0	0	0	0	0
1726	2004	12	1	0	0	0	1	0	1	0	0	0	0	0	1	0		0	0	0	0	0
1727	1996	33	2	0	1	1	0	0	1	0	0	0	0	0	1	0		0	0	0	0	0
1728	2012	21	2	0	1	1	1	0	1	1	0	0	0	0	0	0		0	1	0	0	0
1729	2005	33	2	0	1	0	1	0	1	1	0	0	0	0	0	0		0	1	0	0	0
1730	2015	24	2	0	1	0	1	0	1	1	0	0	0	0	0	0		0	1	0	0	0
1731	2008	37	2	0	1	0	1	0	1	0	0	0	0	0	0	1		1	0	0	0	0
1732	2002	47	2	0	1	0	0	0	1	0	0	0	0	0	1	0		0	0	0	0	0
1733	1997	50	2	0	1	1	1	0	1	0	1	0	0	0	0	0		0	0	1	0	0
1734	2009	44	2	0	1	0	1	0	1	0	0	0	0	0	0	1		0	0	0	0	0
1735	2007	47	2	0	1	0	1	0	1	1	0	0	0	0	0	0		0	0	0	0	0
1736	2010	40	2	0	1	0	1	0	1	0	0	0	0	0	0	1		0	0	0	0	0
1737	2013	73	3	1	0	1	0	0	1	1	0	0	0	0	0	0		0	1	0	0	1
1738	2011	62	3	1	0	0	1	0	1	0	0	1	0	0	0	0		0	0	0	0	0
1739	2000	25	2	0	1	1	0	1	0	0	0	0	0	0	0	0		0	0	0	0	0
1740	1999	26	2	0	1	1	1	1	0	0	0	0	0	0	0	0		0	0	0	0	0
1741	2001	20	2	0	1	1	1	1	0	0	0	0	0	0	0	0		0	0	0	0	0
1742	2004	30	2	0	1	1	1	1	0	0	0	0	0	0	0	0		0	0	0	0	0
1743	2006	51	2	0	1	1	0	1	0	0	0	0	0	0	0	0		0	0	0	0	0
1744	2016	92	3	1	0	0	0	1	0	0	0	0	0	0	0	0		0	1	0	0	0
1745	2003	60	3	1	0	1	0	1	0	0	0	0	0	0	0	0		0	0	0	0	0
1746	2014	68	3	1	0	1	1	1	0	0	0	0	0	0	0	0		0	1	0	0	1
1747	1998	5	1	0	0	1	1	1	0	0	0	0	0	0	0	0		0	0	0	0	0
1748	2009	31	2	0	1	0	0	0	1	0	0	0	0	0	0	1		0	0	0	0	0
1749	1996	18	2	0	1	0	0	0	1	0	0	0	0	0	1	0		0	0	0	0	0
1750	2012	25	2	0	1	0	0	0	1	1	0	0	0	0	0	0		0	1	0	0	0
1751	2007	31	2	0	1	0	1	0	1	0	1	0	0	0	0	0		0	0	0	0	0
1752	2003	30	2	0	1	0	1	0	1	1	0	0	0	0	0	0		0	0	0	0	0
1753	1999	36	2	0	1	1	1	0	1	1	0	0	0	0	0	0		0	0	0	0	0
1754	2006	34	2	0	1	0	1	0	1	0	0	0	1	0	0	0		0	0	0	0	0
1755	2008	46	2	0	1	0	0	0	1	0	0	0	0	0	0	0	mammaire	0	0	0	0	0
1756	2001	46	2	0	1	0	1	0	1	1	0	0	0	0	0	0		0	0	0	0	0
1757	2000	53	2	0	1	0	1	0	1	1	0	0	0	0	0	0		0	0	0	0	0
1758	1997	50	2	0	1	1	1	0	1	0	0	0	1	0	0	0		0	0	0	0	0
1759	2010	67	3	1	0	1	1	0	1	0	0	0	0	0	0	1		1	0	0	0	0
1760	2014	81	3	1	0	1	1	0	1	0	0	0	0	1	0	0		0	0	0	0	1
1761	2011	27	2	0	1	1	0	1	0	0	0	0	0	0	0	0		0	0	0	0	0
1762	2005	36	2	0	1	1	1	1	0	0	0	0	0	0	0	0		0	1	0	0	1
1763	2004	53	2	0	1	1	0	1	0	0	0	0	0	0	0	0		0	0	0	0	0
1764	2013	55	2	0	1	0	0	1	0	0	0	0	0	0	0	0		0	0	0	0	0
1765	2002	50	2	0	1	1	0	1	0	0	0	0	0	0	0	0		0	0	0	0	0
1766	2015	41	2	0	1	0	1	1	0	0	0	0	0	0	0	0		0	0	0	0	0
1767	1998	82	3	1	0	1	0	1	0	0	0	0	0	0	0	0		0	0	0	0	0
1768	2016	1	1	0	0	1	1	0	1	0	0	0	0	0	1	0		0	0	0	0	0
1769	2008	21	2	0	1	0	0	0	1	0	0	1	0	0	0	0		0	0	0	0	0
1770	2011	39	2	0	1	0	0	0	1	0	0	0	0	0	1	0		0	0	0	0	0
1771	2006	33	2	0	1	0	0	0	1	1	0	0	0	0	0	0		0	0	0	0	0
1772	1998	20	2	0	1	0	1	0	1	1	0	0	0	0	0	0		0	0	0	0	0
1773	2012	25	2	0	1	1	1	0	1	1	0	0	0	0	0	0		0	1	0	0	0
1774	2005	27	2	0	1	1	1	0	1	1	0	0	0	0	0	0		0	1	0	0	0
1775	2010	49	2	0	1	0	0	0	1	0	0	0	1	0	0	0		0	0	0	0	0
1776	2001	45	2	0	1	0	1	0	1	0	1	0	0	0	0	0		0	0	0	0	0
1777	2016	23	2	0	1	1	0	1	0	0	0	0	0	0	0	0		0	1	0	0	0
1778	2004	25	2	0	1	1	0	1	0	0	0	0	0	0	0	0		0	0	0	0	0
1779	1997	27	2	0	1	1	0	1	0	0	0	0	0	0	0	0		0	0	0	0	0
1780	2000	27	2	0	1	0	1	1	0	0	0	0	0	0	0	0		0	0	0	0	0
1781	1996	40	2	0	1	0	0	1	0	0	0	0	0	0	0	0		0	0	0	0	0
1782	2002	49	2	0	1	1	0	1	0	0	0	0	0	0	0	0		0	0	0	0	0
1783	2003	58	2	0	1	1	0	1	0	0	0	0	0	0	0	0		0	0	0	0	0
1784	2015	51	2	0	1	1	1	1	0	0	0	0	0	0	0	0		0	1	0	0	0
1785	2009	40	2	0	1	1	1	1	0	0	0	0	0	0	0	0		0	0	0	0	0
1786	2014	57	2	0	1	1	1	1	0	0	0	0	0	0	0	0		0	1	0	0	0
1787	2013	83	3	1	0	1	0	1	0	0	0	0	0	0	0	0		0	1	0	0	0
1788	1999	5	1	0	0	0	0	0	1	1	0	0	0	0	0	0		0	0	1	0	0
1789	2007	1	1	0	0	0	1	0	1	0	0	1	0	0	0	0		0	0	0	0	0
1790	2002	36	2	0	1	0	0	0	1	1	0	0	0	0	0	0		0	0	0	0	0
1791	2014	22	2	0	1	0	0	0	1	1	0	0	0	0	0	0		0	1	0	0	0
1792	2000	24	2	0	1	1	1	0	1	0	0	0	0	0	1	0		0	0	0	0	0
1793	2015	26	2	0	1	0	1	0	1	1	0	0	0	0	0	0		0	1	0	0	0
1794	2012	54	2	0	1	0	0	0	1	0	0	0	0	0	1	1		1	1	0	0	0
1795	2004	49	2	0	1	0	0	0	1	1	0	0	0	0	0	0		0	0	0	0	0
1796	2016	73	3	1	0	1	0	0	1	1	0	0	0	0	0	0		0	1	0	0	0
1797	2005	68	3	1	0	0	1	0	1	1	0	0	0	0	0	0		0	1	0	0	0
1798	2013	22	2	0	1	1	0	1	0	0	0	0	0	0	0	0		0	0	0	0	0
1799	2011	39	2	0	1	1	1	1	0	0	0	0	0	0	0	0		0	0	0	0	0
1800	1999	36	2	0	1	1	1	1	0	0	0	0	0	0	0	0		0	0	0	0	0
1801	2008	23	2	0	1	0	1	1	0	0	0	0	0	0	0	0		0	0	0	0	0
1802	2001	20	2	0	1	1	1	1	0	0	0	0	0	0	0	0		0	0	0	0	0
1803	2009	36	2	0	1	1	1	1	0	0	0	0	0	0	0	0		0	0	0	0	0
1804	2003	44	2	0	1	1	0	1	0	0	0	0	0	0	0	0		0	0	0	0	0
1805	1998	80	3	1	0	1	1	1	0	0	0	0	0	0	0	0		0	0	0	0	0
1806	1996	75	3	1	0	1	1	1	0	0	0	0	0	0	0	0		0	0	0	0	0
1807	1997	85	3	1	0	0	1	1	0	0	0	0	0	0	0	0		0	0	0	0	0
1808	2006	8	1	0	0	1	0	0	1	0	0	0	1	0	0	0		0	0	0	0	0
1809	2007	8	1	0	0	1	0	0	1	0	0	0	0	0	0	1		0	0	0	0	0
1810	2010	8	1	0	0	0	1	0	1	1	0	0	0	0	0	0		0	0	0	0	0
1811	2013	22	2	0	1	0	0	0	1	1	0	0	0	0	0	0		0	0	0	0	1
1812	1996	34	2	0	1	0	0	0	1	0	0	0	1	0	0	0		0	0	0	0	0
1813	2006	33	2	0	1	1	0	0	1	1	0	0	0	0	0	0		0	0	0	0	0
1814	2012	24	2	0	1	1	1	0	1	0	1	0	0	0	0	0		0	0	1	0	0
1815	2004	32	2	0	1	0	1	0	1	1	0	0	0	0	0	0		0	0	0	0	0
1816	2003	44	2	0	1	1	1	0	1	0	0	0	0	0	1	0		0	0	0	0	0
1817	2000	75	3	1	0	0	0	0	1	0	0	0	0	0	1	0		1	0	0	0	0
1818	1998	61	3	1	0	0	1	0	1	0	0	0	0	0	0	1		0	0	0	0	0
1819	2005	76	3	1	0	0	1	0	1	0	1	0	0	0	0	0		0	1	0	0	0
1820	2011	19	2	0	1	1	0	1	0	0	0	0	0	0	0	0		0	0	0	0	0
1821	1999	28	2	0	1	1	0	1	0	0	0	0	0	0	0	0		0	0	0	0	0
1822	1997	38	2	0	1	1	0	1	0	0	0	0	0	0	0	0		0	0	0	0	0
1823	2001	23	2	0	1	1	1	1	0	0	0	0	0	0	0	0		0	0	0	0	0
1824	2008	36	2	0	1	1	1	1	0	0	0	0	0	0	0	0		0	0	0	0	0
1825	2016	50	2	0	1	1	1	1	0	0	0	0	0	0	0	0		0	1	0	0	0
1826	2015	56	2	0	1	1	1	1	0	0	0	0	0	0	0	0		0	1	0	0	0
1827	2010	61	3	1	0	0	0	1	0	0	0	0	0	0	0	0		0	0	0	0	0
1828	2014	71	3	1	0	0	1	1	0	0	0	0	0	0	0	0		0	1	0	0	0
1829	2009	11	1	0	0	1	0	0	1	1	0	0	0	0	0	0		0	0	0	0	0
1830	2002	9	1	0	0	0	1	0	1	1	0	0	0	0	0	0		0	0	0	0	0
1831	2005	18	2	0	1	1	0	0	1	0	0	0	0	0	1	0		0	1	0	0	0
1832	2004	20	2	0	1	1	0	0	1	0	0	0	0	0	1	0		0	0	0	0	0
1833	1996	21	2	0	1	1	1	0	1	0	0	0	0	0	1	0		0	0	0	0	0
1834	2006	21	2	0	1	1	1	0	1	0	0	0	0	0	1	0		0	0	0	0	0
1835	2007	26	2	0	1	0	1	0	1	0	0	0	0	0	0	1		0	0	0	0	0
1836	2003	29	2	0	1	1	1	0	1	1	0	0	0	0	0	0		0	0	0	0	0
1837	1998	31	2	0	1	1	1	0	1	1	0	0	0	0	0	0		0	0	0	0	0
1838	2000	28	2	0	1	0	1	0	1	1	0	0	0	0	0	0		0	0	0	0	0
1839	2013	74	3	1	0	0	0	0	1	0	0	0	1	0	0	0		0	0	0	0	0
1840	2010	23	2	0	1	0	0	1	0	0	0	0	0	0	0	0		0	0	0	0	0
1841	2002	18	2	0	1	1	1	1	0	0	0	0	0	0	0	0		0	0	0	0	0
1842	2012	23	2	0	1	1	1	1	0	0	0	0	0	0	0	0		0	0	0	0	0
1843	1997	27	2	0	1	1	1	1	0	0	0	0	0	0	0	0		0	0	0	0	0
1844	2014	33	2	0	1	1	1	1	0	0	0	0	0	0	0	0		0	1	0	0	0
1845	2001	37	2	0	1	1	1	1	0	0	0	0	0	0	0	0		0	0	0	0	0
1846	2008	45	2	0	1	1	0	1	0	0	0	0	0	0	0	0		0	0	0	0	0
1847	2009	81	3	1	0	0	0	1	0	0	0	0	0	0	0	0		0	0	0	0	0
1848	2016	74	3	1	0	1	1	1	0	0	0	0	0	0	0	0		0	1	0	0	0
1849	2011	68	3	1	0	1	1	1	0	0	0	0	0	0	0	0		0	0	0	0	0
1850	1999	7	1	0	0	1	1	0	1	0	0	1	0	0	0	0		0	0	0	0	0
1851	2015	4	1	0	0	0	0	1	0	0	0	0	0	0	0	0		0	1	0	0	0
1852	2006	23	2	0	1	0	0	0	1	1	0	0	0	0	0	0		0	0	0	0	0
1853	2016	35	2	0	1	0	1	0	1	0	0	0	0	0	0	1		0	1	0	0	0
1854	2002	32	2	0	1	0	1	0	1	0	0	0	0	0	1	0		0	0	0	0	0
1855	2000	35	2	0	1	1	1	0	1	0	0	0	0	0	1	0		1	0	0	0	0
1856	2008	37	2	0	1	0	1	0	1	1	0	0	0	0	0	0		0	0	0	0	0
1857	2015	28	2	0	1	0	1	0	1	1	0	0	0	0	0	0		0	0	0	0	0
1858	2001	36	2	0	1	0	1	0	1	0	0	0	1	0	0	0		0	0	0	0	0
1859	1996	28	2	0	1	0	1	0	1	0	0	0	0	0	0	1		0	0	0	0	0
1860	1997	18	2	0	1	1	1	0	1	0	0	0	0	0	0	1		0	0	0	0	0
1861	2009	75	3	1	0	0	1	0	1	0	0	0	0	0	1	0		0	0	0	0	0
1862	2005	63	3	1	0	1	1	0	1	0	0	0	0	0	0	1		0	1	0	0	0
1863	2007	29	2	0	1	1	0	1	0	0	0	0	0	0	0	0		0	0	0	0	0
1864	1999	17	2	0	1	0	0	1	0	0	0	0	0	0	0	0		0	0	0	0	0
1865	1998	35	2	0	1	0	0	1	0	0	0	0	0	0	0	0		0	0	0	0	0
1866	2010	31	2	0	1	1	1	1	0	0	0	0	0	0	0	0		0	0	0	0	0
1867	2011	37	2	0	1	1	1	1	0	0	0	0	0	0	0	0		0	0	0	0	0
1868	2012	21	2	0	1	1	1	1	0	0	0	0	0	0	0	0		0	1	0	0	0
1869	2014	62	3	1	0	0	0	1	0	0	0	0	0	0	0	0		0	1	0	0	0
1870	2004	64	3	1	0	1	0	1	0	0	0	0	0	0	0	0		0	0	0	0	0
1871	2003	3	1	0	0	1	0	0	1	0	0	0	0	0	1	0		0	0	0	0	0
1872	2013	5	1	0	0	0	1	1	0	0	0	0	0	0	0	0		0	1	0	0	0
1873	2016	15	2	0	1	0	0	0	1	1	0	0	0	0	0	0		0	0	0	0	0
1874	2006	26	2	0	1	0	0	0	1	0	0	0	1	0	0	0		0	0	0	0	0
1875	2009	23	2	0	1	0	0	0	1	1	0	0	0	0	0	0		0	0	0	0	0
1876	1996	36	2	0	1	1	1	0	1	1	0	0	0	0	0	0		0	0	0	0	0
1877	1997	27	2	0	1	1	1	0	1	1	0	0	0	0	0	0		0	0	0	0	0
1878	2005	57	2	0	1	1	0	0	1	0	0	0	0	0	1	0		0	1	0	0	0
1879	2012	57	2	0	1	1	0	0	1	0	0	0	0	1	0	0		0	0	0	0	0
1880	2011	54	2	0	1	0	1	0	1	1	0	0	0	0	0	0		0	0	0	0	0
1881	2003	54	2	0	1	0	1	0	1	0	0	0	0	0	0	1		0	0	0	0	0
1882	2001	67	3	1	0	0	0	0	1	0	0	0	0	0	1	0		0	0	0	0	0
1883	2004	62	3	1	0	1	0	0	1	0	1	0	0	0	0	0		0	0	0	0	0
1884	2013	60	3	1	0	0	0	0	1	0	0	0	1	0	0	0		0	0	0	0	0
1885	1999	28	2	0	1	0	0	1	0	0	0	0	0	0	0	0		0	0	0	0	0
1886	2002	20	2	0	1	0	0	1	0	0	0	0	0	0	0	0		0	0	0	0	0
1887	2008	33	2	0	1	0	1	1	0	0	0	0	0	0	0	0		0	0	0	0	0
1888	2000	47	2	0	1	1	0	1	0	0	0	0	0	0	0	0		0	0	0	0	0
1889	2014	73	3	1	0	0	0	1	0	0	0	0	0	0	0	0		0	1	0	0	0
1890	2010	76	3	1	0	1	0	1	0	0	0	0	0	0	0	0		0	0	0	0	0
1891	1998	61	3	1	0	0	1	1	0	0	0	0	0	0	0	0		0	0	0	0	0
1892	2015	70	3	1	0	0	1	1	0	0	0	0	0	0	0	0		0	1	0	0	0
1893	2007	12	1	0	0	0	0	0	1	1	0	0	0	0	0	0		0	0	0	0	0
1894	2010	33	2	0	1	0	1	0	1	0	0	0	0	1	0	0		0	0	0	0	0
1895	1999	33	2	0	1	0	1	0	1	1	0	0	0	0	0	0		0	0	0	0	0
1896	2008	25	2	0	1	1	1	0	1	0	0	0	0	0	1	0		0	0	0	0	0
1897	2001	30	2	0	1	1	1	0	1	1	0	0	0	0	0	0		0	0	0	0	0
1898	2002	22	2	0	1	0	1	0	1	1	0	0	0	0	0	0		0	0	0	0	0
1899	2014	38	2	0	1	1	1	0	1	0	0	0	0	1	0	0		0	1	0	0	0
1900	2015	43	2	0	1	1	0	0	1	0	0	0	0	0	0	0	oculaire	0	0	0	0	0
1901	2007	54	2	0	1	1	0	0	1	0	0	1	0	0	0	0		0	0	0	0	0
1902	2004	53	2	0	1	0	1	0	1	0	0	0	1	0	0	0		0	0	0	0	0
1903	2006	30	2	0	1	1	0	1	0	0	0	0	0	0	0	0		0	0	0	0	0
1904	1996	32	2	0	1	1	0	1	0	0	0	0	0	0	0	0		0	0	0	0	0
1905	2005	17	2	0	1	0	0	1	0	0	0	0	0	0	0	0		0	1	0	0	0
1906	2011	29	2	0	1	1	1	1	0	0	0	0	0	0	0	0		0	0	0	0	0
1907	2012	32	2	0	1	1	1	1	0	0	0	0	0	0	0	0		0	1	0	0	0
1908	2013	31	2	0	1	1	1	1	0	0	0	0	0	0	0	0		0	0	0	0	0
1909	2009	27	2	0	1	1	1	1	0	0	0	0	0	0	0	0		0	0	0	0	0
1910	1998	57	2	0	1	1	0	1	0	0	0	0	0	0	0	0		0	0	0	0	0
1911	2003	81	3	1	0	1	0	1	0	0	0	0	0	0	0	0		0	0	0	0	0
1912	2016	12	1	0	0	1	0	0	1	1	0	0	0	0	0	0		0	0	0	0	0
1913	1997	1	1	0	0	1	1	0	1	1	0	0	0	0	0	0		0	0	0	0	0
1914	2010	20	2	0	1	0	0	0	1	0	0	1	0	0	0	0		0	0	0	0	0
1915	1996	29	2	0	1	1	0	0	1	0	0	0	0	0	1	0		0	0	0	0	0
1916	2014	22	2	0	1	0	0	0	1	1	0	0	0	0	0	0		0	1	0	0	0
1917	2005	31	2	0	1	1	0	0	1	0	1	0	0	0	1	0		1	0	0	0	0
1918	2015	36	2	0	1	0	1	0	1	1	0	0	0	0	0	0		0	1	0	0	0
1919	2007	35	2	0	1	0	1	0	1	0	0	0	0	0	0	1		0	0	0	0	0
1920	1999	44	2	0	1	0	0	0	1	1	0	0	0	0	0	0		0	0	0	0	0
1921	2006	74	3	1	0	1	1	0	1	0	0	0	1	0	0	0		0	0	0	0	0
1922	2001	76	3	1	0	1	1	0	1	0	0	0	0	0	1	0		0	0	0	0	1
1923	2009	65	3	1	0	0	1	0	1	1	0	0	0	0	0	0		0	0	0	0	0
1924	2008	21	2	0	1	1	0	1	0	0	0	0	0	0	0	0		0	0	0	0	0
1925	2011	37	2	0	1	0	1	1	0	0	0	0	0	0	0	0		0	0	0	0	1
1926	1998	16	2	0	1	0	1	1	0	0	0	0	0	0	0	0		0	0	0	0	0
1927	2004	35	2	0	1	1	1	1	0	0	0	0	0	0	0	0		0	0	0	0	0
1928	1997	56	2	0	1	0	1	1	0	0	0	0	0	0	0	0		0	0	0	0	0
1929	2012	46	2	0	1	1	1	1	0	0	0	0	0	0	0	0		0	1	0	0	0
1930	2013	60	3	1	0	1	0	1	0	0	0	0	0	0	0	0		0	0	0	0	0
1931	2016	69	3	1	0	1	0	1	0	0	0	0	0	0	0	0		0	1	0	0	0
1932	2003	60	3	1	0	0	1	1	0	0	0	0	0	0	0	0		0	0	0	0	0
1933	2016	25	2	0	1	0	0	0	1	1	0	0	0	0	0	0		0	1	0	0	0
1934	2001	20	2	0	1	1	0	0	1	1	0	0	0	0	0	0		0	0	0	0	0
1935	2007	22	2	0	1	1	1	0	1	0	0	0	0	0	0	0	tbc psoas	0	0	0	0	0
1936	2014	24	2	0	1	0	1	0	1	1	0	0	0	0	0	0		0	1	0	0	0
1937	2010	27	2	0	1	0	1	0	1	1	0	0	0	0	0	0		0	0	0	0	0
1938	2005	18	2	0	1	1	1	0	1	1	0	0	0	0	0	0		0	1	0	0	0
1939	2009	57	2	0	1	0	0	0	1	0	0	0	0	1	0	0		0	0	0	0	0
1940	2012	52	2	0	1	0	1	0	1	1	0	0	0	0	0	0		0	1	0	0	0
1941	2013	51	2	0	1	0	1	0	1	1	0	0	0	0	0	0		0	1	0	0	0
1942	1997	49	2	0	1	0	1	0	1	0	0	0	0	0	0	0	TBC cavum	0	0	0	0	0
1943	2008	77	3	1	0	0	1	0	1	1	0	0	0	0	0	0		0	0	0	0	0
1944	2006	21	2	0	1	0	0	1	0	0	0	0	0	0	0	0		0	0	0	0	0
1945	2003	17	2	0	1	1	1	1	0	0	0	0	0	0	0	0		0	0	0	0	0
1946	2011	26	2	0	1	0	1	1	0	0	0	0	0	0	0	0		0	1	0	0	0
1947	1999	38	2	0	1	0	1	1	0	0	0	0	0	0	0	0		0	0	0	0	0
1948	1996	70	3	1	0	1	0	1	0	0	0	0	0	0	0	0		0	0	0	0	0
1949	2004	69	3	1	0	1	0	1	0	0	0	0	0	0	0	0		0	0	0	0	0
1950	2015	10	1	0	0	0	1	0	1	1	0	0	0	0	0	0		0	1	0	0	0
1951	1998	12	1	0	0	1	1	1	0	0	0	0	0	0	0	0		0	0	0	0	0
1952	2013	33	2	0	1	0	0	0	1	0	0	0	0	0	0	0	mammaire	0	0	0	0	0
1953	2012	34	2	0	1	1	1	0	1	0	0	0	0	0	0	0	uvéite tuberculeuse	0	1	0	0	1
1954	1996	35	2	0	1	1	1	0	1	1	0	0	0	0	0	0		0	0	0	0	0
1955	2010	23	2	0	1	1	1	0	1	0	1	0	0	0	0	0		0	0	0	0	0
1956	1997	24	2	0	1	1	1	0	1	0	1	0	0	0	0	0		0	0	0	0	0
1957	2015	34	2	0	1	1	1	0	1	0	0	0	0	0	0	0	oculaire	0	1	0	0	0
1958	2008	49	2	0	1	1	0	0	1	0	0	1	0	0	0	0		0	0	0	0	0
1959	2007	48	2	0	1	0	1	0	1	0	0	0	0	1	0	0		0	0	0	0	0
1960	2016	60	3	1	0	0	1	0	1	0	1	0	0	0	0	0		0	0	0	0	0
1961	2014	77	3	1	0	0	1	0	1	1	0	0	0	0	0	0		0	1	0	0	0
1962	2011	27	2	0	1	1	0	1	0	0	0	0	0	0	0	0		0	0	0	0	0
1963	2001	25	2	0	1	0	0	1	0	0	0	0	0	0	0	0		0	0	0	0	0
1964	2009	26	2	0	1	1	1	1	0	0	0	0	0	0	0	0		0	0	0	0	0
1965	2006	21	2	0	1	0	1	1	0	0	0	0	0	0	0	0		0	0	0	0	0
1966	2003	22	2	0	1	0	1	1	0	0	0	0	0	0	0	0		0	0	0	0	0
1967	2005	30	2	0	1	0	1	1	0	0	0	0	0	0	0	0		0	1	0	0	0
1968	1999	76	3	1	0	1	0	1	0	0	0	0	0	0	0	0		0	0	0	0	0
1969	2004	5	1	0	0	0	0	0	1	0	0	0	0	0	0	1		0	0	0	0	0
1970	1998	12	1	0	0	1	1	0	1	1	0	0	0	0	0	0		0	0	0	0	0
1971	1999	38	2	0	1	0	0	0	1	1	0	0	0	0	0	0		0	0	0	0	0
1972	2012	32	2	0	1	0	1	0	1	1	0	0	0	0	0	0		0	1	0	0	0
1973	2015	21	2	0	1	0	1	0	1	1	0	0	0	0	0	0		0	0	0	0	0
1974	2003	30	2	0	1	0	1	0	1	0	0	0	0	0	0	0	mammaire	0	0	0	0	0
1975	2010	44	2	0	1	1	1	0	1	1	0	0	0	0	0	0		0	0	0	0	0
1976	2008	56	2	0	1	1	1	0	1	0	0	0	0	0	0	1		0	0	0	0	0
1977	2014	43	2	0	1	1	1	0	1	1	0	0	0	0	0	0		0	1	0	0	0
1978	2009	55	2	0	1	1	1	0	1	0	0	0	0	1	0	0		0	0	0	0	0
1979	2016	60	3	1	0	0	0	0	1	0	1	0	0	0	0	0		0	1	0	0	0
1980	2007	21	2	0	1	1	1	1	0	0	0	0	0	0	0	0		0	0	0	0	0
1981	2013	28	2	0	1	0	1	1	0	0	0	0	0	0	0	0		0	1	0	0	0
1982	2005	22	2	0	1	1	1	1	0	0	0	0	0	0	0	0		0	1	0	0	0
1983	2006	48	2	0	1	0	0	1	0	0	0	0	0	0	0	0		0	0	0	0	0
1984	2001	40	2	0	1	1	1	1	0	0	0	0	0	0	0	0		0	0	0	0	0
1985	1998	43	2	0	1	1	1	1	0	0	0	0	0	0	0	0		0	0	0	0	0
1986	2004	59	2	0	1	1	1	1	0	0	0	0	0	0	0	0		0	0	0	0	0
1987	1997	57	2	0	1	0	1	1	0	0	0	0	0	0	0	0		0	0	0	0	0
1988	1996	67	3	1	0	1	0	1	0	0	0	0	0	0	0	0		0	0	0	0	0
1989	2011	3	1	0	0	1	0	0	1	1	1	0	0	0	0	0		1	0	0	0	1
1990	2013	25	2	0	1	0	0	0	1	1	0	0	0	0	0	0		0	1	0	0	0
1991	2007	48	2	0	1	1	1	0	1	0	1	0	0	0	0	0		0	0	0	0	1
1992	2014	42	2	0	1	1	1	0	1	0	1	0	0	0	0	0		0	0	0	0	0
1993	2011	66	3	1	0	1	0	0	1	0	1	0	0	0	0	0		0	0	0	0	0
1994	2010	73	3	1	0	1	0	0	1	0	0	0	0	0	1	1		1	0	0	0	0
1995	2012	71	3	1	0	1	1	0	1	0	0	0	0	0	0	1		0	0	0	0	0
1996	2005	24	2	0	1	1	0	1	0	0	0	0	0	0	0	0		0	1	0	0	0
1997	2001	16	2	0	1	0	0	1	0	0	0	0	0	0	0	0		0	0	0	0	0
1998	2015	26	2	0	1	1	0	1	0	0	0	0	0	0	0	0		0	1	0	0	0
1999	2004	33	2	0	1	0	0	1	0	0	0	0	0	0	0	0		0	0	0	0	0
[truncated: 772 more rows]
